# Supplementary material for: Biochar rebuilds the network complexity of rare and abundant microbial taxa in reclaimed soil of mining areas to cooperatively avert cadmium stress
Source: Front Microbiol. 2022 Aug 2;13:972300. doi: 10.3389/fmicb.2022.972300 (PMC9378816; doi:10.3389/fmicb.2022.972300)
Supplement: Supplementary file 3 [file Table_2.XLSX]

## Sheet: Sheet1
ASV ID	Phylum	Class	Order	Family	Genus
ASV4497	p__Proteobacteria	c__Gammaproteobacteria	o__Xanthomonadales	f__Xanthomonadaceae	g__Pseudoxanthomonas
ASV1	p__Actinobacteriota	c__Actinobacteria	o__Micrococcales	f__Micrococcaceae	g__unclassified_f__Micrococcaceae
ASV3825	p__Actinobacteriota	c__Actinobacteria	o__Propionibacteriales	f__Nocardioidaceae	g__unclassified_f__Nocardioidaceae
ASV4510	p__Proteobacteria	c__Alphaproteobacteria	o__Sphingomonadales	f__Sphingomonadaceae	g__Sphingomonas
ASV4503	p__Chloroflexi	c__Chloroflexia	o__Thermomicrobiales	f__JG30-KF-CM45	g__norank_f__JG30-KF-CM45
ASV4505	p__Proteobacteria	c__Alphaproteobacteria	o__Rhizobiales	f__Rhizobiaceae	g__Allorhizobium-Neorhizobium-Pararhizobium-Rhizobium
ASV4560	p__Proteobacteria	c__Alphaproteobacteria	o__Rhizobiales	f__Rhizobiaceae	g__Allorhizobium-Neorhizobium-Pararhizobium-Rhizobium
ASV4523	p__Actinobacteriota	c__Actinobacteria	o__Micrococcales	f__Micrococcaceae	g__unclassified_f__Micrococcaceae
ASV372	p__Proteobacteria	c__Alphaproteobacteria	o__Rhizobiales	f__Rhizobiaceae	g__Ensifer
ASV912	p__Chloroflexi	c__Anaerolineae	o__SBR1031	f__A4b	g__OLB13
ASV4512	p__Proteobacteria	c__Alphaproteobacteria	o__Sphingomonadales	f__Sphingomonadaceae	g__Sphingomonas
ASV4526	p__Patescibacteria	c__Saccharimonadia	o__Saccharimonadales	f__norank_o__Saccharimonadales	g__norank_f__norank_o__Saccharimonadales
ASV4110	p__Proteobacteria	c__Alphaproteobacteria	o__Rhizobiales	f__Rhizobiaceae	g__Allorhizobium-Neorhizobium-Pararhizobium-Rhizobium
ASV4540	p__Proteobacteria	c__Gammaproteobacteria	o__Burkholderiales	f__Comamonadaceae	g__Azohydromonas
ASV4506	p__Actinobacteriota	c__Actinobacteria	o__Propionibacteriales	f__Nocardioidaceae	g__Nocardioides
ASV4511	p__Actinobacteriota	c__Actinobacteria	o__Corynebacteriales	f__Nocardiaceae	g__Rhodococcus
ASV4502	p__Bacteroidota	c__Bacteroidia	o__Chitinophagales	f__Chitinophagaceae	g__norank_f__Chitinophagaceae
ASV4532	p__Bacteroidota	c__Bacteroidia	o__Chitinophagales	f__Chitinophagaceae	g__unclassified_f__Chitinophagaceae
ASV4585	p__Chloroflexi	c__Gitt-GS-136	o__norank_c__Gitt-GS-136	f__norank_o__norank_c__Gitt-GS-136	g__norank_f__norank_o__norank_c__Gitt-GS-136
ASV4518	p__Proteobacteria	c__Gammaproteobacteria	o__Xanthomonadales	f__Xanthomonadaceae	g__Lysobacter
ASV330	p__Proteobacteria	c__Alphaproteobacteria	o__Rhizobiales	f__Rhizobiaceae	g__unclassified_f__Rhizobiaceae
ASV4554	p__Actinobacteriota	c__Acidimicrobiia	o__norank_c__Acidimicrobiia	f__norank_o__norank_c__Acidimicrobiia	g__norank_f__norank_o__norank_c__Acidimicrobiia
ASV4509	p__Proteobacteria	c__Alphaproteobacteria	o__Azospirillales	f__Azospirillaceae	g__Azospirillum
ASV4800	p__Actinobacteriota	c__Actinobacteria	o__Corynebacteriales	f__Nocardiaceae	g__Rhodococcus
ASV31740	p__Myxococcota	c__Polyangia	o__Haliangiales	f__Haliangiaceae	g__Haliangium
ASV18324	p__Chloroflexi	c__Chloroflexia	o__Thermomicrobiales	f__JG30-KF-CM45	g__norank_f__JG30-KF-CM45
ASV17529	p__Proteobacteria	c__Gammaproteobacteria	o__Xanthomonadales	f__norank_o__Xanthomonadales	g__norank_f__norank_o__Xanthomonadales
ASV25998	p__unclassified_k__norank_d__Bacteria	c__unclassified_k__norank_d__Bacteria	o__unclassified_k__norank_d__Bacteria	f__unclassified_k__norank_d__Bacteria	g__unclassified_k__norank_d__Bacteria
ASV21343	p__Chloroflexi	c__TK10	o__norank_c__TK10	f__norank_o__norank_c__TK10	g__norank_f__norank_o__norank_c__TK10
ASV6005	p__Actinobacteriota	c__Acidimicrobiia	o__IMCC26256	f__norank_o__IMCC26256	g__norank_f__norank_o__IMCC26256
ASV17647	p__Bdellovibrionota	c__Bdellovibrionia	o__Bdellovibrionales	f__Bdellovibrionaceae	g__Bdellovibrio
ASV16158	p__Patescibacteria	c__Saccharimonadia	o__Saccharimonadales	f__norank_o__Saccharimonadales	g__norank_f__norank_o__Saccharimonadales
ASV21399	p__Proteobacteria	c__Alphaproteobacteria	o__Rhizobiales	f__Labraceae	g__Labrys
ASV12421	p__Proteobacteria	c__Gammaproteobacteria	o__PLTA13	f__norank_o__PLTA13	g__norank_f__norank_o__PLTA13
ASV27349	p__Bdellovibrionota	c__Bdellovibrionia	o__Bdellovibrionales	f__Bdellovibrionaceae	g__Bdellovibrio
ASV34863	p__Chloroflexi	c__N9D0	o__norank_c__N9D0	f__norank_o__norank_c__N9D0	g__norank_f__norank_o__norank_c__N9D0
ASV4374	p__Myxococcota	c__Polyangia	o__Nannocystales	f__Nannocystaceae	g__Nannocystis
ASV27324	p__Gemmatimonadota	c__Gemmatimonadetes	o__Gemmatimonadales	f__Gemmatimonadaceae	g__Roseisolibacter
ASV15449	p__Actinobacteriota	c__Actinobacteria	o__Frankiales	f__Geodermatophilaceae	g__Antricoccus
ASV21389	p__Planctomycetota	c__Planctomycetes	o__Gemmatales	f__Gemmataceae	g__norank_f__Gemmataceae
ASV15448	p__Armatimonadota	c__Armatimonadia	o__Armatimonadales	f__norank_o__Armatimonadales	g__norank_f__norank_o__Armatimonadales
ASV16608	p__Chloroflexi	c__OLB14	o__norank_c__OLB14	f__norank_o__norank_c__OLB14	g__norank_f__norank_o__norank_c__OLB14
ASV33129	p__Actinobacteriota	c__Actinobacteria	o__Micromonosporales	f__Micromonosporaceae	g__unclassified_f__Micromonosporaceae
ASV17563	p__Proteobacteria	c__Alphaproteobacteria	o__Paracaedibacterales	f__Paracaedibacteraceae	g__Candidatus_Paracaedibacter
ASV17583	p__Chloroflexi	c__Dehalococcoidia	o__SAR202_clade	f__norank_o__SAR202_clade	g__norank_f__norank_o__SAR202_clade
ASV21376	p__Chloroflexi	c__unclassified_p__Chloroflexi	o__unclassified_p__Chloroflexi	f__unclassified_p__Chloroflexi	g__unclassified_p__Chloroflexi
ASV25230	p__Chloroflexi	c__Chloroflexia	o__Chloroflexales	f__Chloroflexaceae	g__unclassified_f__Chloroflexaceae
ASV17551	p__Proteobacteria	c__Alphaproteobacteria	o__Rhodobacterales	f__Rhodobacteraceae	g__Rubellimicrobium
ASV28724	p__Myxococcota	c__Polyangia	o__Blfdi19	f__norank_o__Blfdi19	g__norank_f__norank_o__Blfdi19
ASV17568	p__Chloroflexi	c__unclassified_p__Chloroflexi	o__unclassified_p__Chloroflexi	f__unclassified_p__Chloroflexi	g__unclassified_p__Chloroflexi
ASV2445	p__Chloroflexi	c__Chloroflexia	o__Thermomicrobiales	f__JG30-KF-CM45	g__norank_f__JG30-KF-CM45
ASV15391	p__Actinobacteriota	c__Actinobacteria	o__Streptosporangiales	f__Nocardiopsaceae	g__Nocardiopsis
ASV12717	p__Firmicutes	c__Bacilli	o__Paenibacillales	f__Paenibacillaceae	g__Paenibacillus
ASV12372	p__Proteobacteria	c__Gammaproteobacteria	o__unclassified_c__Gammaproteobacteria	f__unclassified_c__Gammaproteobacteria	g__unclassified_c__Gammaproteobacteria
ASV18313	p__Chloroflexi	c__Chloroflexia	o__Thermomicrobiales	f__JG30-KF-CM45	g__norank_f__JG30-KF-CM45
ASV28693	p__Proteobacteria	c__Gammaproteobacteria	o__Gammaproteobacteria_Incertae_Sedis	f__unclassified_o__Gammaproteobacteria_Incertae_Sedis	g__norank_f__unclassified
ASV28694	p__Bacteroidota	c__Bacteroidia	o__Cytophagales	f__Cyclobacteriaceae	g__norank_f__Cyclobacteriaceae
ASV17609	p__Chloroflexi	c__Anaerolineae	o__Ardenticatenales	f__norank_o__Ardenticatenales	g__norank_f__norank_o__Ardenticatenales
ASV17574	p__Myxococcota	c__Myxococcia	o__Myxococcales	f__Vulgatibacteraceae	g__Vulgatibacter
ASV33625	p__Chloroflexi	c__Chloroflexia	o__Chloroflexales	f__Roseiflexaceae	g__norank_f__Roseiflexaceae
ASV15463	p__Methylomirabilota	c__Methylomirabilia	o__Rokubacteriales	f__norank_o__Rokubacteriales	g__norank_f__norank_o__Rokubacteriales
ASV25999	p__Cyanobacteria	c__Cyanobacteriia	o__unclassified_c__Cyanobacteriia	f__unclassified_c__Cyanobacteriia	g__unclassified_c__Cyanobacteriia
ASV26002	p__Planctomycetota	c__BD7-11	o__norank_c__BD7-11	f__norank_o__norank_c__BD7-11	g__norank_f__norank_o__norank_c__BD7-11
ASV12398	p__Bacteroidota	c__Bacteroidia	o__Sphingobacteriales	f__NS11-12_marine_group	g__norank_f__NS11-12_marine_group
ASV115	p__Chloroflexi	c__KD4-96	o__norank_c__KD4-96	f__norank_o__norank_c__KD4-96	g__norank_f__norank_o__norank_c__KD4-96
ASV3991	p__Acidobacteriota	c__Acidobacteriae	o__Bryobacterales	f__Bryobacteraceae	g__Bryobacter
ASV7026	p__Proteobacteria	c__Alphaproteobacteria	o__unclassified_c__Alphaproteobacteria	f__unclassified_c__Alphaproteobacteria	g__unclassified_c__Alphaproteobacteria
ASV4009	p__Actinobacteriota	c__Actinobacteria	o__Streptosporangiales	f__Streptosporangiaceae	g__Planomonospora
ASV1649	p__Myxococcota	c__Myxococcia	o__Myxococcales	f__Myxococcaceae	g__norank_f__Myxococcaceae
ASV27281	p__Proteobacteria	c__Gammaproteobacteria	o__Diplorickettsiales	f__Diplorickettsiaceae	g__Aquicella
ASV27317	p__Acidobacteriota	c__Holophagae	o__Subgroup_7	f__norank_o__Subgroup_7	g__norank_f__norank_o__Subgroup_7
ASV27332	p__Bacteroidota	c__Bacteroidia	o__Flavobacteriales	f__Flavobacteriaceae	g__Flavobacterium
ASV27344	p__Bacteroidota	c__Bacteroidia	o__Flavobacteriales	f__Flavobacteriaceae	g__Salinimicrobium
ASV15437	p__Bdellovibrionota	c__Bdellovibrionia	o__Bdellovibrionales	f__Bdellovibrionaceae	g__Bdellovibrio
ASV35307	p__Gemmatimonadota	c__Gemmatimonadetes	o__Gemmatimonadales	f__Gemmatimonadaceae	g__norank_f__Gemmatimonadaceae
ASV34869	p__Myxococcota	c__Polyangia	o__Haliangiales	f__Haliangiaceae	g__Haliangium
ASV22286	p__Bdellovibrionota	c__Oligoflexia	o__Oligoflexales	f__norank_o__Oligoflexales	g__norank_f__norank_o__Oligoflexales
ASV17557	p__Chloroflexi	c__unclassified_p__Chloroflexi	o__unclassified_p__Chloroflexi	f__unclassified_p__Chloroflexi	g__unclassified_p__Chloroflexi
ASV17654	p__Gemmatimonadota	c__Gemmatimonadetes	o__Gemmatimonadales	f__Gemmatimonadaceae	g__Roseisolibacter
ASV28736	p__Firmicutes	c__Bacilli	o__Bacillales	f__Bacillaceae	g__unclassified_f__Bacillaceae
ASV17584	p__Myxococcota	c__Polyangia	o__Nannocystales	f__Nannocystaceae	g__unclassified_f__Nannocystaceae
ASV12713	p__Firmicutes	c__Bacilli	o__Bacillales	f__Bacillaceae	g__unclassified_f__Bacillaceae
ASV17650	p__Actinobacteriota	c__Acidimicrobiia	o__Microtrichales	f__Microtrichaceae	g__IMCC26207
ASV31516	p__Chloroflexi	c__Anaerolineae	o__SBR1031	f__A4b	g__norank_f__A4b
ASV31520	p__Chloroflexi	c__TK10	o__norank_c__TK10	f__norank_o__norank_c__TK10	g__norank_f__norank_o__norank_c__TK10
ASV31523	p__Patescibacteria	c__Saccharimonadia	o__Saccharimonadales	f__LWQ8	g__norank_f__LWQ8
ASV31524	p__Proteobacteria	c__Gammaproteobacteria	o__Xanthomonadales	f__Xanthomonadaceae	g__Arenimonas
ASV22299	p__Actinobacteriota	c__Acidimicrobiia	o__Microtrichales	f__Microtrichaceae	g__norank_f__Microtrichaceae
ASV21380	p__Proteobacteria	c__Alphaproteobacteria	o__Tistrellales	f__Geminicoccaceae	g__unclassified_f__Geminicoccaceae
ASV31717	p__Chloroflexi	c__TK10	o__norank_c__TK10	f__norank_o__norank_c__TK10	g__norank_f__norank_o__norank_c__TK10
ASV25923	p__Chloroflexi	c__Chloroflexia	o__Thermomicrobiales	f__JG30-KF-CM45	g__norank_f__JG30-KF-CM45
ASV33626	p__Actinobacteriota	c__Thermoleophilia	o__Solirubrobacterales	f__67-14	g__norank_f__67-14
ASV22221	p__Myxococcota	c__Polyangia	o__Polyangiales	f__Polyangiaceae	g__unclassified_f__Polyangiaceae
ASV17597	p__Proteobacteria	c__Alphaproteobacteria	o__Rhizobiales	f__unclassified_o__Rhizobiales	g__unclassified_o__Rhizobiales
ASV26048	p__Chloroflexi	c__Chloroflexia	o__Chloroflexales	f__Chloroflexaceae	g__Chloronema
ASV17586	p__Verrucomicrobiota	c__Chlamydiae	o__Chlamydiales	f__unclassified_o__Chlamydiales	g__unclassified_o__Chlamydiales
ASV21359	p__Proteobacteria	c__Alphaproteobacteria	o__Sphingomonadales	f__Sphingomonadaceae	g__Sphingomonas
ASV17623	p__Proteobacteria	c__Gammaproteobacteria	o__Gammaproteobacteria_Incertae_Sedis	f__unclassified_o__Gammaproteobacteria_Incertae_Sedis	g__Candidatus_Ovatusbacter
ASV21440	p__Actinobacteriota	c__Thermoleophilia	o__Solirubrobacterales	f__67-14	g__norank_f__67-14
ASV16162	p__Chloroflexi	c__Chloroflexia	o__Kallotenuales	f__AKIW781	g__norank_f__AKIW781
ASV18257	p__Proteobacteria	c__Alphaproteobacteria	o__Rhizobiales	f__Beijerinckiaceae	g__unclassified_f__Beijerinckiaceae
ASV16141	p__Patescibacteria	c__Microgenomatia	o__Candidatus_Pacebacteria	f__norank_o__Candidatus_Pacebacteria	g__norank_f__norank_o__Candidatus_Pacebacteria
ASV29147	p__SAR324_cladeMarine_group_B	c__norank_p__SAR324_cladeMarine_group_B	o__norank_c__norank_p__SAR324_cladeMarine_group_B	f__norank_o__norank_c__norank_p__SAR324_cladeMarine_group_B	g__norank_f__norank_o__norank_c__norank_p__SAR324_cladeMarine_group_B
ASV35468	p__Chloroflexi	c__Chloroflexia	o__Chloroflexales	f__Roseiflexaceae	g__norank_f__Roseiflexaceae
ASV33105	p__Chloroflexi	c__Anaerolineae	o__SBR1031	f__A4b	g__norank_f__A4b
ASV17497	p__Firmicutes	c__Bacilli	o__Brevibacillales	f__Brevibacillaceae	g__Brevibacillus
ASV17626	p__Proteobacteria	c__Gammaproteobacteria	o__Oceanospirillales	f__Halomonadaceae	g__Halomonas
ASV36521	p__Myxococcota	c__Polyangia	o__VHS-B3-70	f__norank_o__VHS-B3-70	g__norank_f__norank_o__VHS-B3-70
ASV35106	p__Patescibacteria	c__Berkelbacteria	o__norank_c__Berkelbacteria	f__norank_o__norank_c__Berkelbacteria	g__norank_f__norank_o__norank_c__Berkelbacteria
ASV33632	p__Gemmatimonadota	c__Gemmatimonadetes	o__Gemmatimonadales	f__Gemmatimonadaceae	g__Gemmatimonas
ASV8687	p__Firmicutes	c__Bacilli	o__Paenibacillales	f__Paenibacillaceae	g__Paenibacillus
ASV27338	p__Patescibacteria	c__Saccharimonadia	o__Saccharimonadales	f__unclassified_o__Saccharimonadales	g__unclassified_o__Saccharimonadales
ASV27339	p__Chloroflexi	c__Anaerolineae	o__SBR1031	f__A4b	g__norank_f__A4b
ASV27341	p__Proteobacteria	c__Gammaproteobacteria	o__Burkholderiales	f__Nitrosomonadaceae	g__mle1-7
ASV21385	p__Chloroflexi	c__Ktedonobacteria	o__Ktedonobacterales	f__Ktedonobacteraceae	g__unclassified_f__Ktedonobacteraceae
ASV27352	p__Chloroflexi	c__Anaerolineae	o__SBR1031	f__A4b	g__norank_f__A4b
ASV27355	p__Actinobacteriota	c__Acidimicrobiia	o__Microtrichales	f__Ilumatobacteraceae	g__norank_f__Ilumatobacteraceae
ASV1615	p__Actinobacteriota	c__Acidimicrobiia	o__norank_c__Acidimicrobiia	f__norank_o__norank_c__Acidimicrobiia	g__norank_f__norank_o__norank_c__Acidimicrobiia
ASV15407	p__Actinobacteriota	c__Actinobacteria	o__unclassified_c__Actinobacteria	f__unclassified_c__Actinobacteria	g__unclassified_c__Actinobacteria
ASV12719	p__Acidobacteriota	c__Acidobacteriae	o__Bryobacterales	f__Bryobacteraceae	g__Bryobacter
ASV15450	p__Proteobacteria	c__Alphaproteobacteria	o__Acetobacterales	f__Acetobacteraceae	g__Craurococcus-Caldovatus
ASV15452	p__Actinobacteriota	c__Actinobacteria	o__Pseudonocardiales	f__Pseudonocardiaceae	g__Prauserella
ASV26029	p__Planctomycetota	c__vadinHA49	o__norank_c__vadinHA49	f__norank_o__norank_c__vadinHA49	g__norank_f__norank_o__norank_c__vadinHA49
ASV31548	p__Armatimonadota	c__norank_p__Armatimonadota	o__norank_c__norank_p__Armatimonadota	f__norank_o__norank_c__norank_p__Armatimonadota	g__norank_f__norank_o__norank_c__norank_p__Armatimonadota
ASV34872	p__Proteobacteria	c__Gammaproteobacteria	o__WN-HWB-116	f__norank_o__WN-HWB-116	g__norank_f__norank_o__WN-HWB-116
ASV35308	p__Chloroflexi	c__Chloroflexia	o__Thermomicrobiales	f__JG30-KF-CM45	g__norank_f__JG30-KF-CM45
ASV17612	p__Patescibacteria	c__Microgenomatia	o__Candidatus_Woesebacteria	f__norank_o__Candidatus_Woesebacteria	g__norank_f__norank_o__Candidatus_Woesebacteria
ASV22303	p__Bdellovibrionota	c__Oligoflexia	o__0319-6G20	f__norank_o__0319-6G20	g__norank_f__norank_o__0319-6G20
ASV35103	p__Planctomycetota	c__Phycisphaerae	o__Phycisphaerales	f__Phycisphaeraceae	g__SM1A02
ASV31733	p__Myxococcota	c__Polyangia	o__mle1-27	f__norank_o__mle1-27	g__norank_f__norank_o__mle1-27
ASV34833	p__Proteobacteria	c__Gammaproteobacteria	o__Diplorickettsiales	f__Diplorickettsiaceae	g__norank_f__Diplorickettsiaceae
ASV33630	p__Proteobacteria	c__Alphaproteobacteria	o__Rickettsiales	f__SM2D12	g__norank_f__SM2D12
ASV33609	p__Patescibacteria	c__Saccharimonadia	o__Saccharimonadales	f__norank_o__Saccharimonadales	g__norank_f__norank_o__Saccharimonadales
ASV18277	p__Patescibacteria	c__Saccharimonadia	o__Saccharimonadales	f__norank_o__Saccharimonadales	g__norank_f__norank_o__Saccharimonadales
ASV28692	p__unclassified_k__norank_d__Bacteria	c__unclassified_k__norank_d__Bacteria	o__unclassified_k__norank_d__Bacteria	f__unclassified_k__norank_d__Bacteria	g__unclassified_k__norank_d__Bacteria
ASV26032	p__Chloroflexi	c__unclassified_p__Chloroflexi	o__unclassified_p__Chloroflexi	f__unclassified_p__Chloroflexi	g__unclassified_p__Chloroflexi
ASV28714	p__Chloroflexi	c__Chloroflexia	o__Thermomicrobiales	f__JG30-KF-CM45	g__norank_f__JG30-KF-CM45
ASV28715	p__Chloroflexi	c__Anaerolineae	o__SBR1031	f__A4b	g__norank_f__A4b
ASV28721	p__Chloroflexi	c__Anaerolineae	o__SBR1031	f__A4b	g__norank_f__A4b
ASV28728	p__Gemmatimonadota	c__unclassified_p__Gemmatimonadota	o__unclassified_p__Gemmatimonadota	f__unclassified_p__Gemmatimonadota	g__unclassified_p__Gemmatimonadota
ASV12392	p__Proteobacteria	c__Alphaproteobacteria	o__Rickettsiales	f__Mitochondria	g__norank_f__Mitochondria
ASV26033	p__Gemmatimonadota	c__AKAU4049	o__norank_c__AKAU4049	f__norank_o__norank_c__AKAU4049	g__norank_f__norank_o__norank_c__AKAU4049
ASV20408	p__Actinobacteriota	c__Thermoleophilia	o__Gaiellales	f__norank_o__Gaiellales	g__norank_f__norank_o__Gaiellales
ASV33616	p__Gemmatimonadota	c__S0134_terrestrial_group	o__norank_c__S0134_terrestrial_group	f__norank_o__norank_c__S0134_terrestrial_group	g__norank_f__norank_o__norank_c__S0134_terrestrial_group
ASV21428	p__Patescibacteria	c__Gracilibacteria	o__Candidatus_Peribacteria	f__norank_o__Candidatus_Peribacteria	g__norank_f__norank_o__Candidatus_Peribacteria
ASV26014	p__Proteobacteria	c__Gammaproteobacteria	o__unclassified_c__Gammaproteobacteria	f__unclassified_c__Gammaproteobacteria	g__unclassified_c__Gammaproteobacteria
ASV18344	p__Gemmatimonadota	c__S0134_terrestrial_group	o__norank_c__S0134_terrestrial_group	f__norank_o__norank_c__S0134_terrestrial_group	g__norank_f__norank_o__norank_c__S0134_terrestrial_group
ASV38365	p__Proteobacteria	c__Alphaproteobacteria	o__Sphingomonadales	f__Sphingomonadaceae	g__Sphingomonas
ASV5042	p__Chloroflexi	c__Chloroflexia	o__Chloroflexales	f__Roseiflexaceae	g__norank_f__Roseiflexaceae
ASV35466	p__Myxococcota	c__Polyangia	o__Polyangiales	f__Sandaracinaceae	g__norank_f__Sandaracinaceae
ASV12368	p__Gemmatimonadota	c__Longimicrobia	o__Longimicrobiales	f__Longimicrobiaceae	g__norank_f__Longimicrobiaceae
ASV12375	p__Chloroflexi	c__unclassified_p__Chloroflexi	o__unclassified_p__Chloroflexi	f__unclassified_p__Chloroflexi	g__unclassified_p__Chloroflexi
ASV18343	p__Deinococcota	c__Deinococci	o__Deinococcales	f__Deinococcaceae	g__Deinococcus
ASV21445	p__Acidobacteriota	c__Vicinamibacteria	o__Vicinamibacterales	f__norank_o__Vicinamibacterales	g__norank_f__norank_o__Vicinamibacterales
ASV18339	p__Proteobacteria	c__Alphaproteobacteria	o__Rickettsiales	f__AB1	g__norank_f__AB1
ASV16157	p__Proteobacteria	c__Gammaproteobacteria	o__PLTA13	f__norank_o__PLTA13	g__norank_f__norank_o__PLTA13
ASV16145	p__Desulfobacterota	c__Desulfuromonadia	o__PB19	f__norank_o__PB19	g__norank_f__norank_o__PB19
ASV12705	p__Proteobacteria	c__Alphaproteobacteria	o__Rickettsiales	f__SM2D12	g__norank_f__SM2D12
ASV12707	p__Cyanobacteria	c__Cyanobacteriia	o__Thermosynechococcales	f__Thermosynechococcaceae	g__Synechococcus
ASV33123	p__Chloroflexi	c__Chloroflexia	o__Chloroflexales	f__Roseiflexaceae	g__norank_f__Roseiflexaceae
ASV17590	p__Chloroflexi	c__Chloroflexia	o__Thermomicrobiales	f__AKYG1722	g__norank_f__AKYG1722
ASV39275	p__Actinobacteriota	c__Actinobacteria	o__Frankiales	f__Geodermatophilaceae	g__Geodermatophilus
ASV39282	p__Proteobacteria	c__Gammaproteobacteria	o__Cellvibrionales	f__Cellvibrionaceae	g__norank_f__Cellvibrionaceae
ASV39283	p__Bdellovibrionota	c__Oligoflexia	o__0319-6G20	f__norank_o__0319-6G20	g__norank_f__norank_o__0319-6G20
ASV39285	p__Actinobacteriota	c__Acidimicrobiia	o__Microtrichales	f__Iamiaceae	g__Iamia
ASV39286	p__Verrucomicrobiota	c__Verrucomicrobiae	o__Pedosphaerales	f__Pedosphaeraceae	g__DEV008
ASV39288	p__Verrucomicrobiota	c__Verrucomicrobiae	o__Pedosphaerales	f__Pedosphaeraceae	g__norank_f__Pedosphaeraceae
ASV39289	p__Myxococcota	c__Polyangia	o__mle1-27	f__norank_o__mle1-27	g__norank_f__norank_o__mle1-27
ASV39292	p__Myxococcota	c__Myxococcia	o__Myxococcales	f__Vulgatibacteraceae	g__Vulgatibacter
ASV31510	p__Myxococcota	c__Myxococcia	o__Myxococcales	f__Myxococcaceae	g__unclassified_f__Myxococcaceae
ASV39297	p__Planctomycetota	c__Planctomycetes	o__Gemmatales	f__Gemmataceae	g__norank_f__Gemmataceae
ASV35298	p__Verrucomicrobiota	c__Chlamydiae	o__Chlamydiales	f__Parachlamydiaceae	g__unclassified_f__Parachlamydiaceae
ASV39299	p__Planctomycetota	c__Planctomycetes	o__Isosphaerales	f__Isosphaeraceae	g__norank_f__Isosphaeraceae
ASV39300	p__Proteobacteria	c__Alphaproteobacteria	o__unclassified_c__Alphaproteobacteria	f__unclassified_c__Alphaproteobacteria	g__unclassified_c__Alphaproteobacteria
ASV39302	p__Proteobacteria	c__Alphaproteobacteria	o__Rickettsiales	f__Rickettsiaceae	g__norank_f__Rickettsiaceae
ASV39303	p__Proteobacteria	c__Gammaproteobacteria	o__Coxiellales	f__Coxiellaceae	g__Coxiella
ASV39304	p__Gemmatimonadota	c__Longimicrobia	o__Longimicrobiales	f__Longimicrobiaceae	g__YC-ZSS-LKJ147
ASV5683	p__Myxococcota	c__Myxococcia	o__Myxococcales	f__Myxococcaceae	g__P3OB-42
ASV39307	p__Armatimonadota	c__norank_p__Armatimonadota	o__norank_c__norank_p__Armatimonadota	f__norank_o__norank_c__norank_p__Armatimonadota	g__norank_f__norank_o__norank_c__norank_p__Armatimonadota
ASV3	p__Actinobacteriota	c__MB-A2-108	o__norank_c__MB-A2-108	f__norank_o__norank_c__MB-A2-108	g__norank_f__norank_o__norank_c__MB-A2-108
ASV2881	p__Actinobacteriota	c__Actinobacteria	o__0319-7L14	f__norank_o__0319-7L14	g__norank_f__norank_o__0319-7L14
ASV1161	p__Actinobacteriota	c__Actinobacteria	o__Micromonosporales	f__Micromonosporaceae	g__Virgisporangium
ASV3381	p__Actinobacteriota	c__Acidimicrobiia	o__Microtrichales	f__Ilumatobacteraceae	g__CL500-29_marine_group
ASV568	p__Chloroflexi	c__unclassified_p__Chloroflexi	o__unclassified_p__Chloroflexi	f__unclassified_p__Chloroflexi	g__unclassified_p__Chloroflexi
ASV3808	p__Patescibacteria	c__Saccharimonadia	o__Saccharimonadales	f__WWH38	g__norank_f__WWH38
ASV5328	p__Actinobacteriota	c__Acidimicrobiia	o__norank_c__Acidimicrobiia	f__norank_o__norank_c__Acidimicrobiia	g__norank_f__norank_o__norank_c__Acidimicrobiia
ASV354	p__Actinobacteriota	c__Acidimicrobiia	o__Microtrichales	f__norank_o__Microtrichales	g__norank_f__norank_o__Microtrichales
ASV7411	p__Actinobacteriota	c__Actinobacteria	o__Euzebyales	f__Euzebyaceae	g__norank_f__Euzebyaceae
ASV2591	p__Actinobacteriota	c__Thermoleophilia	o__Gaiellales	f__Gaiellaceae	g__Gaiella
ASV1198	p__Chloroflexi	c__TK10	o__norank_c__TK10	f__norank_o__norank_c__TK10	g__norank_f__norank_o__norank_c__TK10
ASV17963	p__Chloroflexi	c__Chloroflexia	o__Chloroflexales	f__Chloroflexaceae	g__FFCH7168
ASV907	p__WPS-2	c__norank_p__WPS-2	o__norank_c__norank_p__WPS-2	f__norank_o__norank_c__norank_p__WPS-2	g__norank_f__norank_o__norank_c__norank_p__WPS-2
ASV1816	p__Actinobacteriota	c__MB-A2-108	o__norank_c__MB-A2-108	f__norank_o__norank_c__MB-A2-108	g__norank_f__norank_o__norank_c__MB-A2-108
ASV7055	p__Actinobacteriota	c__Thermoleophilia	o__Solirubrobacterales	f__67-14	g__norank_f__67-14
ASV3355	p__Actinobacteriota	c__Actinobacteria	o__Streptosporangiales	f__Streptosporangiaceae	g__unclassified_f__Streptosporangiaceae
ASV11548	p__Firmicutes	c__Bacilli	o__Paenibacillales	f__Paenibacillaceae	g__Paenibacillus
ASV3089	p__Actinobacteriota	c__Acidimicrobiia	o__unclassified_c__Acidimicrobiia	f__unclassified_c__Acidimicrobiia	g__unclassified_c__Acidimicrobiia
ASV9661	p__Gemmatimonadota	c__S0134_terrestrial_group	o__norank_c__S0134_terrestrial_group	f__norank_o__norank_c__S0134_terrestrial_group	g__norank_f__norank_o__norank_c__S0134_terrestrial_group
ASV939	p__Acidobacteriota	c__Vicinamibacteria	o__Vicinamibacterales	f__Vicinamibacteraceae	g__norank_f__Vicinamibacteraceae
ASV11891	p__unclassified_k__norank_d__Bacteria	c__unclassified_k__norank_d__Bacteria	o__unclassified_k__norank_d__Bacteria	f__unclassified_k__norank_d__Bacteria	g__unclassified_k__norank_d__Bacteria
ASV3828	p__Actinobacteriota	c__Thermoleophilia	o__Solirubrobacterales	f__67-14	g__norank_f__67-14
ASV3976	p__Actinobacteriota	c__Actinobacteria	o__Pseudonocardiales	f__Pseudonocardiaceae	g__Actinophytocola
ASV4101	p__Proteobacteria	c__Alphaproteobacteria	o__Rhizobiales	f__Rhizobiales_Incertae_Sedis	g__Nordella
ASV10698	p__Myxococcota	c__Polyangia	o__Polyangiales	f__Sandaracinaceae	g__norank_f__Sandaracinaceae
ASV23616	p__Chloroflexi	c__Anaerolineae	o__SBR1031	f__A4b	g__norank_f__A4b
ASV15921	p__Chloroflexi	c__Chloroflexia	o__Chloroflexales	f__Herpetosiphonaceae	g__Herpetosiphon
ASV2473	p__Gemmatimonadota	c__Gemmatimonadetes	o__Gemmatimonadales	f__Gemmatimonadaceae	g__norank_f__Gemmatimonadaceae
ASV15338	p__Myxococcota	c__Polyangia	o__Polyangiales	f__Sandaracinaceae	g__norank_f__Sandaracinaceae
ASV27287	p__Bdellovibrionota	c__Bdellovibrionia	o__Bacteriovoracales	f__Bacteriovoracaceae	g__Peredibacter
ASV27302	p__Proteobacteria	c__Alphaproteobacteria	o__Acetobacterales	f__Acetobacteraceae	g__unclassified_f__Acetobacteraceae
ASV7750	p__Myxococcota	c__Polyangia	o__Haliangiales	f__Haliangiaceae	g__Haliangium
ASV27309	p__Bdellovibrionota	c__Bdellovibrionia	o__Bdellovibrionales	f__Bdellovibrionaceae	g__OM27_clade
ASV27312	p__Firmicutes	c__Clostridia	o__Lachnospirales	f__Lachnospiraceae	g__unclassified_f__Lachnospiraceae
ASV27315	p__Proteobacteria	c__Gammaproteobacteria	o__Burkholderiales	f__Nitrosomonadaceae	g__Nitrosomonas
ASV27319	p__Chloroflexi	c__Chloroflexia	o__Kallotenuales	f__AKIW781	g__norank_f__AKIW781
ASV27323	p__Chloroflexi	c__Anaerolineae	o__SBR1031	f__norank_o__SBR1031	g__norank_f__norank_o__SBR1031
ASV27325	p__Acidobacteriota	c__Acidobacteriae	o__unclassified_c__Acidobacteriae	f__unclassified_c__Acidobacteriae	g__unclassified_c__Acidobacteriae
ASV27326	p__Actinobacteriota	c__Acidimicrobiia	o__Microtrichales	f__Ilumatobacteraceae	g__CL500-29_marine_group
ASV27328	p__Bacteroidota	c__Bacteroidia	o__Sphingobacteriales	f__KD3-93	g__norank_f__KD3-93
ASV27331	p__Firmicutes	c__Limnochordia	o__norank_c__Limnochordia	f__norank_o__norank_c__Limnochordia	g__Hydrogenispora
ASV7937	p__Proteobacteria	c__Alphaproteobacteria	o__Holosporales	f__Holosporaceae	g__norank_f__Holosporaceae
ASV27337	p__Bacteroidota	c__Bacteroidia	o__Cytophagales	f__Cyclobacteriaceae	g__Fulvivirga
ASV27340	p__Bacteroidota	c__Bacteroidia	o__Chitinophagales	f__Chitinophagaceae	g__Chitinophaga
ASV27342	p__Bacteroidota	c__Bacteroidia	o__Chitinophagales	f__Chitinophagaceae	g__Flavihumibacter
ASV18332	p__Elusimicrobiota	c__Elusimicrobia	o__MVP-88	f__norank_o__MVP-88	g__norank_f__norank_o__MVP-88
ASV27348	p__Bdellovibrionota	c__Bdellovibrionia	o__Bacteriovoracales	f__Bacteriovoracaceae	g__Peredibacter
ASV27353	p__Myxococcota	c__Polyangia	o__Haliangiales	f__Haliangiaceae	g__Haliangium
ASV27354	p__Proteobacteria	c__Gammaproteobacteria	o__Steroidobacterales	f__Steroidobacteraceae	g__norank_f__Steroidobacteraceae
ASV27357	p__Firmicutes	c__Bacilli	o__Paenibacillales	f__Paenibacillaceae	g__Paenibacillus
ASV27358	p__Chloroflexi	c__Anaerolineae	o__Caldilineales	f__Caldilineaceae	g__norank_f__Caldilineaceae
ASV19917	p__Chloroflexi	c__Anaerolineae	o__SBR1031	f__norank_o__SBR1031	g__norank_f__norank_o__SBR1031
ASV17581	p__Gemmatimonadota	c__Gemmatimonadetes	o__Gemmatimonadales	f__Gemmatimonadaceae	g__norank_f__Gemmatimonadaceae
ASV13736	p__Myxococcota	c__Polyangia	o__Polyangiales	f__BIrii41	g__norank_f__BIrii41
ASV9778	p__Patescibacteria	c__Parcubacteria	o__norank_c__Parcubacteria	f__norank_o__norank_c__Parcubacteria	g__norank_f__norank_o__norank_c__Parcubacteria
ASV15381	p__Proteobacteria	c__Gammaproteobacteria	o__Cellvibrionales	f__Spongiibacteraceae	g__BD1-7_clade
ASV15385	p__Myxococcota	c__Polyangia	o__VHS-B3-70	f__norank_o__VHS-B3-70	g__norank_f__norank_o__VHS-B3-70
ASV15388	p__Bacteroidota	c__Bacteroidia	o__Cytophagales	f__Microscillaceae	g__norank_f__Microscillaceae
ASV15404	p__Bdellovibrionota	c__Oligoflexia	o__Oligoflexales	f__norank_o__Oligoflexales	g__Oligoflexus
ASV15410	p__Proteobacteria	c__Gammaproteobacteria	o__unclassified_c__Gammaproteobacteria	f__unclassified_c__Gammaproteobacteria	g__unclassified_c__Gammaproteobacteria
ASV15416	p__Patescibacteria	c__Parcubacteria	o__Candidatus_Kaiserbacteria	f__norank_o__Candidatus_Kaiserbacteria	g__norank_f__norank_o__Candidatus_Kaiserbacteria
ASV15419	p__Proteobacteria	c__Alphaproteobacteria	o__Rickettsiales	f__SM2D12	g__norank_f__SM2D12
ASV15420	p__Bacteroidota	c__Bacteroidia	o__Sphingobacteriales	f__env.OPS_17	g__norank_f__env.OPS_17
ASV6683	p__Proteobacteria	c__Alphaproteobacteria	o__Reyranellales	f__Reyranellaceae	g__norank_f__Reyranellaceae
ASV15429	p__Elusimicrobiota	c__Lineage_IIa	o__norank_c__Lineage_IIa	f__norank_o__norank_c__Lineage_IIa	g__norank_f__norank_o__norank_c__Lineage_IIa
ASV15431	p__Bdellovibrionota	c__Bdellovibrionia	o__Bdellovibrionales	f__Bdellovibrionaceae	g__Bdellovibrio
ASV15432	p__Firmicutes	c__Negativicutes	o__Veillonellales-Selenomonadales	f__Sporomusaceae	g__Anaerospora
ASV15434	p__Proteobacteria	c__Gammaproteobacteria	o__Diplorickettsiales	f__Diplorickettsiaceae	g__norank_f__Diplorickettsiaceae
ASV15444	p__Proteobacteria	c__Alphaproteobacteria	o__Rhodospirillales	f__Magnetospirillaceae	g__Magnetospirillum
ASV35264	p__Proteobacteria	c__Alphaproteobacteria	o__Tistrellales	f__Geminicoccaceae	g__norank_f__Geminicoccaceae
ASV35267	p__Proteobacteria	c__Alphaproteobacteria	o__Caulobacterales	f__Caulobacteraceae	g__unclassified_f__Caulobacteraceae
ASV13175	p__Bdellovibrionota	c__Oligoflexia	o__0319-6G20	f__norank_o__0319-6G20	g__norank_f__norank_o__0319-6G20
ASV35272	p__Myxococcota	c__Polyangia	o__Polyangiales	f__Polyangiaceae	g__Pajaroellobacter
ASV35276	p__Actinobacteriota	c__Acidimicrobiia	o__norank_c__Acidimicrobiia	f__norank_o__norank_c__Acidimicrobiia	g__norank_f__norank_o__norank_c__Acidimicrobiia
ASV35277	p__Patescibacteria	c__Saccharimonadia	o__Saccharimonadales	f__norank_o__Saccharimonadales	g__norank_f__norank_o__Saccharimonadales
ASV3002	p__Proteobacteria	c__Alphaproteobacteria	o__Rhizobiales	f__Beijerinckiaceae	g__Neo-b11
ASV35285	p__Proteobacteria	c__Gammaproteobacteria	o__Diplorickettsiales	f__Diplorickettsiaceae	g__norank_f__Diplorickettsiaceae
ASV35286	p__Proteobacteria	c__Alphaproteobacteria	o__Sphingomonadales	f__Sphingomonadaceae	g__unclassified_f__Sphingomonadaceae
ASV35288	p__Firmicutes	c__Bacilli	o__Paenibacillales	f__Paenibacillaceae	g__Paenibacillus
ASV35292	p__Planctomycetota	c__OM190	o__norank_c__OM190	f__norank_o__norank_c__OM190	g__norank_f__norank_o__norank_c__OM190
ASV35295	p__Chloroflexi	c__Anaerolineae	o__SBR1031	f__A4b	g__norank_f__A4b
ASV35296	p__Proteobacteria	c__Gammaproteobacteria	o__Acidiferrobacterales	f__Acidiferrobacteraceae	g__Sulfurifustis
ASV35300	p__Abditibacteriota	c__Abditibacteria	o__Abditibacteriales	f__Abditibacteriaceae	g__Abditibacterium
ASV35301	p__Armatimonadota	c__norank_p__Armatimonadota	o__norank_c__norank_p__Armatimonadota	f__norank_o__norank_c__norank_p__Armatimonadota	g__norank_f__norank_o__norank_c__norank_p__Armatimonadota
ASV35302	p__Chloroflexi	c__Chloroflexia	o__Chloroflexales	f__Roseiflexaceae	g__norank_f__Roseiflexaceae
ASV35304	p__Actinobacteriota	c__Thermoleophilia	o__Gaiellales	f__norank_o__Gaiellales	g__norank_f__norank_o__Gaiellales
ASV31738	p__Actinobacteriota	c__Thermoleophilia	o__Solirubrobacterales	f__Solirubrobacteraceae	g__unclassified_f__Solirubrobacteraceae
ASV35093	p__Firmicutes	c__Bacilli	o__Bacillales	f__Bacillaceae	g__unclassified_f__Bacillaceae
ASV35095	p__Chloroflexi	c__Chloroflexia	o__Thermomicrobiales	f__JG30-KF-CM45	g__norank_f__JG30-KF-CM45
ASV35100	p__Bdellovibrionota	c__Bdellovibrionia	o__Bdellovibrionales	f__Bdellovibrionaceae	g__Bdellovibrio
ASV17632	p__Proteobacteria	c__Alphaproteobacteria	o__Rickettsiales	f__SM2D12	g__norank_f__SM2D12
ASV35104	p__Bacteroidota	c__Bacteroidia	o__Sphingobacteriales	f__env.OPS_17	g__norank_f__env.OPS_17
ASV35113	p__Proteobacteria	c__Gammaproteobacteria	o__Diplorickettsiales	f__Diplorickettsiaceae	g__norank_f__Diplorickettsiaceae
ASV35114	p__Verrucomicrobiota	c__Verrucomicrobiae	o__Pedosphaerales	f__Pedosphaeraceae	g__unclassified_f__Pedosphaeraceae
ASV35116	p__Actinobacteriota	c__Actinobacteria	o__unclassified_c__Actinobacteria	f__unclassified_c__Actinobacteria	g__unclassified_c__Actinobacteria
ASV31555	p__Patescibacteria	c__Saccharimonadia	o__Saccharimonadales	f__LWQ8	g__norank_f__LWQ8
ASV9515	p__Deinococcota	c__Deinococci	o__Deinococcales	f__Trueperaceae	g__Truepera
ASV28699	p__Acidobacteriota	c__Vicinamibacteria	o__Vicinamibacterales	f__norank_o__Vicinamibacterales	g__norank_f__norank_o__Vicinamibacterales
ASV28704	p__Proteobacteria	c__Gammaproteobacteria	o__unclassified_c__Gammaproteobacteria	f__unclassified_c__Gammaproteobacteria	g__unclassified_c__Gammaproteobacteria
ASV28705	p__Verrucomicrobiota	c__Verrucomicrobiae	o__Opitutales	f__Opitutaceae	g__IMCC26134
ASV28706	p__Bdellovibrionota	c__Oligoflexia	o__Oligoflexales	f__norank_o__Oligoflexales	g__norank_f__norank_o__Oligoflexales
ASV28712	p__Chloroflexi	c__Anaerolineae	o__SBR1031	f__norank_o__SBR1031	g__norank_f__norank_o__SBR1031
ASV28716	p__Verrucomicrobiota	c__Verrucomicrobiae	o__Opitutales	f__Opitutaceae	g__Lacunisphaera
ASV28731	p__Proteobacteria	c__Gammaproteobacteria	o__Burkholderiales	f__Comamonadaceae	g__unclassified_f__Comamonadaceae
ASV28735	p__Patescibacteria	c__Saccharimonadia	o__Saccharimonadales	f__S32	g__TM7
ASV28737	p__Chloroflexi	c__Chloroflexia	o__Chloroflexales	f__Chloroflexaceae	g__Oscillochloris
ASV28738	p__Actinobacteriota	c__Acidimicrobiia	o__IMCC26256	f__norank_o__IMCC26256	g__norank_f__norank_o__IMCC26256
ASV28739	p__Chloroflexi	c__Anaerolineae	o__SBR1031	f__norank_o__SBR1031	g__norank_f__norank_o__SBR1031
ASV28740	p__Patescibacteria	c__Microgenomatia	o__Candidatus_Pacebacteria	f__norank_o__Candidatus_Pacebacteria	g__norank_f__norank_o__Candidatus_Pacebacteria
ASV28742	p__Firmicutes	c__Limnochordia	o__norank_c__Limnochordia	f__norank_o__norank_c__Limnochordia	g__Hydrogenispora
ASV28745	p__Myxococcota	c__Polyangia	o__mle1-27	f__norank_o__mle1-27	g__norank_f__norank_o__mle1-27
ASV28748	p__Proteobacteria	c__Gammaproteobacteria	o__Acidiferrobacterales	f__Acidiferrobacteraceae	g__Sulfurifustis
ASV28749	p__Bdellovibrionota	c__Bdellovibrionia	o__Bdellovibrionales	f__Bdellovibrionaceae	g__OM27_clade
ASV28753	p__Chloroflexi	c__Chloroflexia	o__Chloroflexales	f__Chloroflexaceae	g__Candidatus_Chloroploca
ASV28754	p__Patescibacteria	c__Saccharimonadia	o__Saccharimonadales	f__norank_o__Saccharimonadales	g__norank_f__norank_o__Saccharimonadales
ASV31478	p__Gemmatimonadota	c__Longimicrobia	o__Longimicrobiales	f__Longimicrobiaceae	g__norank_f__Longimicrobiaceae
ASV30492	p__Verrucomicrobiota	c__Verrucomicrobiae	o__Chthoniobacterales	f__Chthoniobacteraceae	g__Chthoniobacter
ASV17634	p__Proteobacteria	c__Gammaproteobacteria	o__unclassified_c__Gammaproteobacteria	f__unclassified_c__Gammaproteobacteria	g__unclassified_c__Gammaproteobacteria
ASV31498	p__Chloroflexi	c__Ktedonobacteria	o__Ktedonobacterales	f__Ktedonobacteraceae	g__Ktedonobacter
ASV31515	p__Patescibacteria	c__Parcubacteria	o__Candidatus_Kaiserbacteria	f__norank_o__Candidatus_Kaiserbacteria	g__norank_f__norank_o__Candidatus_Kaiserbacteria
ASV31517	p__Patescibacteria	c__Berkelbacteria	o__norank_c__Berkelbacteria	f__norank_o__norank_c__Berkelbacteria	g__norank_f__norank_o__norank_c__Berkelbacteria
ASV31518	p__Proteobacteria	c__Gammaproteobacteria	o__unclassified_c__Gammaproteobacteria	f__unclassified_c__Gammaproteobacteria	g__unclassified_c__Gammaproteobacteria
ASV31521	p__unclassified_k__norank_d__Bacteria	c__unclassified_k__norank_d__Bacteria	o__unclassified_k__norank_d__Bacteria	f__unclassified_k__norank_d__Bacteria	g__unclassified_k__norank_d__Bacteria
ASV31522	p__Cyanobacteria	c__Cyanobacteriia	o__Cyanobacteriales	f__Nostocaceae	g__unclassified_f__Nostocaceae
ASV31529	p__Chloroflexi	c__Chloroflexia	o__Thermomicrobiales	f__AKYG1722	g__norank_f__AKYG1722
ASV31532	p__Patescibacteria	c__Saccharimonadia	o__Saccharimonadales	f__LWQ8	g__norank_f__LWQ8
ASV31534	p__Patescibacteria	c__Parcubacteria	o__Candidatus_Kaiserbacteria	f__norank_o__Candidatus_Kaiserbacteria	g__norank_f__norank_o__Candidatus_Kaiserbacteria
ASV31536	p__Proteobacteria	c__Alphaproteobacteria	o__Rhizobiales	f__Xanthobacteraceae	g__unclassified_f__Xanthobacteraceae
ASV31537	p__Proteobacteria	c__Alphaproteobacteria	o__norank_c__Alphaproteobacteria	f__norank_o__norank_c__Alphaproteobacteria	g__norank_f__norank_o__norank_c__Alphaproteobacteria
ASV31543	p__Bacteroidota	c__Bacteroidia	o__Cytophagales	f__Cyclobacteriaceae	g__unclassified_f__Cyclobacteriaceae
ASV22296	p__Firmicutes	c__Bacilli	o__Paenibacillales	f__Paenibacillaceae	g__Paenibacillus
ASV31549	p__Proteobacteria	c__Gammaproteobacteria	o__Gammaproteobacteria_Incertae_Sedis	f__unclassified_o__Gammaproteobacteria_Incertae_Sedis	g__Acidibacter
ASV31554	p__Chloroflexi	c__Chloroflexia	o__Thermomicrobiales	f__JG30-KF-CM45	g__norank_f__JG30-KF-CM45
ASV31556	p__Myxococcota	c__Polyangia	o__Haliangiales	f__Haliangiaceae	g__Haliangium
ASV31557	p__Chloroflexi	c__TK10	o__norank_c__TK10	f__norank_o__norank_c__TK10	g__norank_f__norank_o__norank_c__TK10
ASV21448	p__Chloroflexi	c__Chloroflexia	o__Chloroflexales	f__Roseiflexaceae	g__norank_f__Roseiflexaceae
ASV33573	p__Chloroflexi	c__Chloroflexia	o__Chloroflexales	f__Herpetosiphonaceae	g__Herpetosiphon
ASV33589	p__Myxococcota	c__Polyangia	o__Nannocystales	f__Nannocystaceae	g__norank_f__Nannocystaceae
ASV33593	p__Proteobacteria	c__Alphaproteobacteria	o__Ferrovibrionales	f__norank_o__Ferrovibrionales	g__norank_f__norank_o__Ferrovibrionales
ASV33597	p__Gemmatimonadota	c__Longimicrobia	o__Longimicrobiales	f__Longimicrobiaceae	g__norank_f__Longimicrobiaceae
ASV3476	p__Actinobacteriota	c__Acidimicrobiia	o__IMCC26256	f__norank_o__IMCC26256	g__norank_f__norank_o__IMCC26256
ASV33601	p__Chloroflexi	c__Chloroflexia	o__Thermomicrobiales	f__JG30-KF-CM45	g__norank_f__JG30-KF-CM45
ASV33603	p__Chloroflexi	c__Anaerolineae	o__SBR1031	f__norank_o__SBR1031	g__norank_f__norank_o__SBR1031
ASV33606	p__Cyanobacteria	c__Vampirivibrionia	o__Obscuribacterales	f__Obscuribacteraceae	g__norank_f__Obscuribacteraceae
ASV33610	p__Acidobacteriota	c__Acidobacteriae	o__PAUC26f	f__norank_o__PAUC26f	g__norank_f__norank_o__PAUC26f
ASV33614	p__Actinobacteriota	c__Actinobacteria	o__Frankiales	f__norank_o__Frankiales	g__norank_f__norank_o__Frankiales
ASV33615	p__Bdellovibrionota	c__Bdellovibrionia	o__Bdellovibrionales	f__Bdellovibrionaceae	g__Bdellovibrio
ASV33620	p__Proteobacteria	c__Alphaproteobacteria	o__Tistrellales	f__Geminicoccaceae	g__Candidatus_Alysiosphaera
ASV33621	p__Chloroflexi	c__Anaerolineae	o__Caldilineales	f__Caldilineaceae	g__norank_f__Caldilineaceae
ASV33623	p__Patescibacteria	c__Parcubacteria	o__unclassified_c__Parcubacteria	f__unclassified_c__Parcubacteria	g__unclassified_c__Parcubacteria
ASV28058	p__Armatimonadota	c__Chthonomonadetes	o__Chthonomonadales	f__norank_o__Chthonomonadales	g__norank_f__norank_o__Chthonomonadales
ASV33628	p__Gemmatimonadota	c__S0134_terrestrial_group	o__norank_c__S0134_terrestrial_group	f__norank_o__norank_c__S0134_terrestrial_group	g__norank_f__norank_o__norank_c__S0134_terrestrial_group
ASV33629	p__Proteobacteria	c__Gammaproteobacteria	o__Burkholderiales	f__Procabacteriaceae	g__Procabacter
ASV31742	p__Chloroflexi	c__unclassified_p__Chloroflexi	o__unclassified_p__Chloroflexi	f__unclassified_p__Chloroflexi	g__unclassified_p__Chloroflexi
ASV9385	p__Chloroflexi	c__Anaerolineae	o__SBR1031	f__norank_o__SBR1031	g__norank_f__norank_o__SBR1031
ASV33638	p__Proteobacteria	c__Alphaproteobacteria	o__Rhodobacterales	f__Rhodobacteraceae	g__unclassified_f__Rhodobacteraceae
ASV33639	p__Patescibacteria	c__Gracilibacteria	o__Candidatus_Peribacteria	f__norank_o__Candidatus_Peribacteria	g__norank_f__norank_o__Candidatus_Peribacteria
ASV20323	p__Fibrobacterota	c__Fibrobacteria	o__Fibrobacterales	f__Fibrobacteraceae	g__possible_genus_04
ASV25927	p__Proteobacteria	c__Alphaproteobacteria	o__Elsterales	f__norank_o__Elsterales	g__norank_f__norank_o__Elsterales
ASV25949	p__Bacteroidota	c__Bacteroidia	o__Chitinophagales	f__Chitinophagaceae	g__Niastella
ASV25966	p__Proteobacteria	c__Alphaproteobacteria	o__Rhizobiales	f__Rhizobiaceae	g__Shinella
ASV25969	p__Actinobacteriota	c__Acidimicrobiia	o__Microtrichales	f__Iamiaceae	g__Iamia
ASV25975	p__Chloroflexi	c__Chloroflexia	o__Thermomicrobiales	f__JG30-KF-CM45	g__norank_f__JG30-KF-CM45
ASV25984	p__Actinobacteriota	c__Actinobacteria	o__Propionibacteriales	f__Propionibacteriaceae	g__Raineyella
ASV25987	p__Patescibacteria	c__Saccharimonadia	o__Saccharimonadales	f__LWQ8	g__norank_f__LWQ8
ASV25991	p__Acidobacteriota	c__Holophagae	o__Subgroup_7	f__norank_o__Subgroup_7	g__norank_f__norank_o__Subgroup_7
ASV25994	p__Patescibacteria	c__Saccharimonadia	o__Saccharimonadales	f__LWQ8	g__norank_f__LWQ8
ASV25995	p__Chloroflexi	c__Anaerolineae	o__Caldilineales	f__Caldilineaceae	g__norank_f__Caldilineaceae
ASV26009	p__Verrucomicrobiota	c__Chlamydiae	o__Chlamydiales	f__Simkaniaceae	g__norank_f__Simkaniaceae
ASV26020	p__Chloroflexi	c__Chloroflexia	o__Kallotenuales	f__AKIW781	g__norank_f__AKIW781
ASV26024	p__Actinobacteriota	c__Actinobacteria	o__Micromonosporales	f__Micromonosporaceae	g__unclassified_f__Micromonosporaceae
ASV26027	p__Bacteroidota	c__Bacteroidia	o__Cytophagales	f__Microscillaceae	g__norank_f__Microscillaceae
ASV26030	p__Patescibacteria	c__Microgenomatia	o__Candidatus_Levybacteria	f__norank_o__Candidatus_Levybacteria	g__norank_f__norank_o__Candidatus_Levybacteria
ASV22291	p__Proteobacteria	c__Alphaproteobacteria	o__Rickettsiales	f__norank_o__Rickettsiales	g__Candidatus_Jidaibacter
ASV26034	p__Firmicutes	c__Symbiobacteriia	o__Symbiobacteriales	f__Symbiobacteraceae	g__Symbiobacterium
ASV26035	p__Bdellovibrionota	c__Bdellovibrionia	o__Bdellovibrionales	f__Bdellovibrionaceae	g__Bdellovibrio
ASV26037	p__Planctomycetota	c__Planctomycetes	o__Gemmatales	f__Gemmataceae	g__norank_f__Gemmataceae
ASV26038	p__Gemmatimonadota	c__Gemmatimonadetes	o__Gemmatimonadales	f__Gemmatimonadaceae	g__Roseisolibacter
ASV20696	p__Acidobacteriota	c__Blastocatellia	o__Pyrinomonadales	f__Pyrinomonadaceae	g__RB41
ASV26042	p__Proteobacteria	c__Alphaproteobacteria	o__Paracaedibacterales	f__Paracaedibacteraceae	g__unclassified_f__Paracaedibacteraceae
ASV26043	p__Actinobacteriota	c__Acidimicrobiia	o__IMCC26256	f__norank_o__IMCC26256	g__norank_f__norank_o__IMCC26256
ASV21438	p__Gemmatimonadota	c__Longimicrobia	o__Longimicrobiales	f__Longimicrobiaceae	g__norank_f__Longimicrobiaceae
ASV26046	p__Firmicutes	c__Clostridia	o__Clostridiales	f__Clostridiaceae	g__Clostridium_sensu_stricto_6
ASV26051	p__Bdellovibrionota	c__Bdellovibrionia	o__Bdellovibrionales	f__Bdellovibrionaceae	g__Bdellovibrio
ASV26055	p__Chloroflexi	c__Chloroflexia	o__Kallotenuales	f__AKIW781	g__norank_f__AKIW781
ASV24633	p__Chloroflexi	c__Chloroflexia	o__Thermomicrobiales	f__Thermomicrobiaceae	g__Nitrolancea
ASV15094	p__Actinobacteriota	c__Acidimicrobiia	o__norank_c__Acidimicrobiia	f__norank_o__norank_c__Acidimicrobiia	g__norank_f__norank_o__norank_c__Acidimicrobiia
ASV35475	p__Chloroflexi	c__Chloroflexia	o__Chloroflexales	f__Roseiflexaceae	g__norank_f__Roseiflexaceae
ASV15121	p__Actinobacteriota	c__Actinobacteria	o__0319-7L14	f__norank_o__0319-7L14	g__norank_f__norank_o__0319-7L14
ASV6759	p__Acidobacteriota	c__Acidobacteriae	o__Solibacterales	f__Solibacteraceae	g__Candidatus_Solibacter
ASV12656	p__Bdellovibrionota	c__Bdellovibrionia	o__Bdellovibrionales	f__Bdellovibrionaceae	g__OM27_clade
ASV18337	p__Cyanobacteria	c__Sericytochromatia	o__norank_c__Sericytochromatia	f__norank_o__norank_c__Sericytochromatia	g__norank_f__norank_o__norank_c__Sericytochromatia
ASV21375	p__Actinobacteriota	c__Actinobacteria	o__Pseudonocardiales	f__Pseudonocardiaceae	g__Crossiella
ASV24013	p__Chloroflexi	c__JG30-KF-CM66	o__norank_c__JG30-KF-CM66	f__norank_o__norank_c__JG30-KF-CM66	g__norank_f__norank_o__norank_c__JG30-KF-CM66
ASV18346	p__Actinobacteriota	c__Actinobacteria	o__unclassified_c__Actinobacteria	f__unclassified_c__Actinobacteria	g__unclassified_c__Actinobacteria
ASV24465	p__Chloroflexi	c__TK10	o__norank_c__TK10	f__norank_o__norank_c__TK10	g__norank_f__norank_o__norank_c__TK10
ASV15159	p__Proteobacteria	c__Alphaproteobacteria	o__Tistrellales	f__Geminicoccaceae	g__Candidatus_Alysiosphaera
ASV22285	p__Patescibacteria	c__unclassified_p__Patescibacteria	o__unclassified_p__Patescibacteria	f__unclassified_p__Patescibacteria	g__unclassified_p__Patescibacteria
ASV18298	p__Chloroflexi	c__Chloroflexia	o__Chloroflexales	f__Roseiflexaceae	g__norank_f__Roseiflexaceae
ASV26638	p__Actinobacteriota	c__Acidimicrobiia	o__IMCC26256	f__norank_o__IMCC26256	g__norank_f__norank_o__IMCC26256
ASV12807	p__Acidobacteriota	c__Blastocatellia	o__Pyrinomonadales	f__Pyrinomonadaceae	g__RB41
ASV41100	p__Proteobacteria	c__Alphaproteobacteria	o__Acetobacterales	f__Acetobacteraceae	g__unclassified_f__Acetobacteraceae
ASV38359	p__Actinobacteriota	c__Actinobacteria	o__Propionibacteriales	f__Propionibacteriaceae	g__Microlunatus
ASV38321	p__Gemmatimonadota	c__Longimicrobia	o__Longimicrobiales	f__Longimicrobiaceae	g__norank_f__Longimicrobiaceae
ASV41101	p__Chloroflexi	c__Anaerolineae	o__Caldilineales	f__Caldilineaceae	g__norank_f__Caldilineaceae
ASV41102	p__Firmicutes	c__Bacilli	o__Erysipelotrichales	f__Erysipelotrichaceae	g__Turicibacter
ASV41103	p__Planctomycetota	c__Planctomycetes	o__Isosphaerales	f__Isosphaeraceae	g__norank_f__Isosphaeraceae
ASV31739	p__Gemmatimonadota	c__Longimicrobia	o__Longimicrobiales	f__Longimicrobiaceae	g__YC-ZSS-LKJ147
ASV5043	p__Firmicutes	c__Clostridia	o__Lachnospirales	f__Lachnospiraceae	g__unclassified_f__Lachnospiraceae
ASV5045	p__Chloroflexi	c__Anaerolineae	o__SBR1031	f__A4b	g__norank_f__A4b
ASV5049	p__Actinobacteriota	c__Actinobacteria	o__Streptosporangiales	f__Nocardiopsaceae	g__Nocardiopsis
ASV5050	p__Chloroflexi	c__Anaerolineae	o__Caldilineales	f__Caldilineaceae	g__norank_f__Caldilineaceae
ASV37205	p__Acidobacteriota	c__Vicinamibacteria	o__Vicinamibacterales	f__norank_o__Vicinamibacterales	g__norank_f__norank_o__Vicinamibacterales
ASV37207	p__Patescibacteria	c__Parcubacteria	o__Candidatus_Kaiserbacteria	f__norank_o__Candidatus_Kaiserbacteria	g__norank_f__norank_o__Candidatus_Kaiserbacteria
ASV37209	p__Gemmatimonadota	c__Gemmatimonadetes	o__Gemmatimonadales	f__Gemmatimonadaceae	g__Gemmatimonas
ASV37210	p__Proteobacteria	c__Alphaproteobacteria	o__unclassified_c__Alphaproteobacteria	f__unclassified_c__Alphaproteobacteria	g__unclassified_c__Alphaproteobacteria
ASV37211	p__Patescibacteria	c__Microgenomatia	o__Candidatus_Collierbacteria	f__norank_o__Candidatus_Collierbacteria	g__norank_f__norank_o__Candidatus_Collierbacteria
ASV38060	p__Myxococcota	c__Polyangia	o__Polyangiales	f__Sandaracinaceae	g__Sandaracinus
ASV38065	p__Proteobacteria	c__Gammaproteobacteria	o__Legionellales	f__Legionellaceae	g__Legionella
ASV38070	p__Proteobacteria	c__Gammaproteobacteria	o__PLTA13	f__norank_o__PLTA13	g__norank_f__norank_o__PLTA13
ASV38071	p__Gemmatimonadota	c__Longimicrobia	o__Longimicrobiales	f__Longimicrobiaceae	g__norank_f__Longimicrobiaceae
ASV38074	p__Chloroflexi	c__Anaerolineae	o__SBR1031	f__norank_o__SBR1031	g__norank_f__norank_o__SBR1031
ASV38075	p__Patescibacteria	c__Berkelbacteria	o__norank_c__Berkelbacteria	f__norank_o__norank_c__Berkelbacteria	g__norank_f__norank_o__norank_c__Berkelbacteria
ASV22295	p__Actinobacteriota	c__Rubrobacteria	o__Rubrobacterales	f__Rubrobacteriaceae	g__Rubrobacter
ASV38078	p__Verrucomicrobiota	c__Verrucomicrobiae	o__Pedosphaerales	f__Pedosphaeraceae	g__DEV008
ASV38080	p__Chloroflexi	c__Chloroflexia	o__Thermomicrobiales	f__JG30-KF-CM45	g__norank_f__JG30-KF-CM45
ASV25235	p__Bacteroidota	c__Bacteroidia	o__Chitinophagales	f__Chitinophagaceae	g__Flavihumibacter
ASV12308	p__Bacteroidota	c__Kapabacteria	o__Kapabacteriales	f__norank_o__Kapabacteriales	g__norank_f__norank_o__Kapabacteriales
ASV12324	p__Patescibacteria	c__Saccharimonadia	o__Saccharimonadales	f__unclassified_o__Saccharimonadales	g__unclassified_o__Saccharimonadales
ASV12349	p__Chloroflexi	c__OLB14	o__norank_c__OLB14	f__norank_o__norank_c__OLB14	g__norank_f__norank_o__norank_c__OLB14
ASV12350	p__Proteobacteria	c__Alphaproteobacteria	o__Rhizobiales	f__norank_o__Rhizobiales	g__norank_f__norank_o__Rhizobiales
ASV12382	p__Proteobacteria	c__Gammaproteobacteria	o__Oceanospirillales	f__Pseudohongiellaceae	g__BIyi10
ASV12399	p__Chloroflexi	c__Chloroflexia	o__Chloroflexales	f__Roseiflexaceae	g__norank_f__Roseiflexaceae
ASV12400	p__Firmicutes	c__Desulfotomaculia	o__Desulfotomaculales	f__norank_o__Desulfotomaculales	g__Desulfotomaculum
ASV12410	p__Chloroflexi	c__Chloroflexia	o__Chloroflexales	f__Roseiflexaceae	g__norank_f__Roseiflexaceae
ASV21299	p__Chloroflexi	c__Chloroflexia	o__Thermomicrobiales	f__JG30-KF-CM45	g__norank_f__JG30-KF-CM45
ASV21305	p__Proteobacteria	c__Alphaproteobacteria	o__Rhizobiales	f__Hyphomicrobiaceae	g__Pedomicrobium
ASV21342	p__Myxococcota	c__Polyangia	o__VHS-B3-70	f__norank_o__VHS-B3-70	g__norank_f__norank_o__VHS-B3-70
ASV17561	p__Planctomycetota	c__Planctomycetes	o__Gemmatales	f__Gemmataceae	g__norank_f__Gemmataceae
ASV21349	p__Chloroflexi	c__Chloroflexia	o__Kallotenuales	f__AKIW781	g__norank_f__AKIW781
ASV21355	p__Chloroflexi	c__Chloroflexia	o__Thermomicrobiales	f__AKYG1722	g__norank_f__AKYG1722
ASV21356	p__Chloroflexi	c__Chloroflexia	o__Thermomicrobiales	f__AKYG1722	g__norank_f__AKYG1722
ASV21358	p__Patescibacteria	c__Saccharimonadia	o__Saccharimonadales	f__Saccharimonadaceae	g__TM7a
ASV21365	p__Verrucomicrobiota	c__Chlamydiae	o__Chlamydiales	f__cvE6	g__norank_f__cvE6
ASV21368	p__Myxococcota	c__Polyangia	o__Polyangiales	f__Sandaracinaceae	g__Sandaracinus
ASV21386	p__Patescibacteria	c__Berkelbacteria	o__norank_c__Berkelbacteria	f__norank_o__norank_c__Berkelbacteria	g__norank_f__norank_o__norank_c__Berkelbacteria
ASV21391	p__Chloroflexi	c__Anaerolineae	o__Caldilineales	f__Caldilineaceae	g__norank_f__Caldilineaceae
ASV21392	p__unclassified_k__norank_d__Bacteria	c__unclassified_k__norank_d__Bacteria	o__unclassified_k__norank_d__Bacteria	f__unclassified_k__norank_d__Bacteria	g__unclassified_k__norank_d__Bacteria
ASV21402	p__Proteobacteria	c__Alphaproteobacteria	o__unclassified_c__Alphaproteobacteria	f__unclassified_c__Alphaproteobacteria	g__unclassified_c__Alphaproteobacteria
ASV21413	p__Armatimonadota	c__Fimbriimonadia	o__Fimbriimonadales	f__Fimbriimonadaceae	g__norank_f__Fimbriimonadaceae
ASV21416	p__Dependentiae	c__Babeliae	o__Babeliales	f__Vermiphilaceae	g__norank_f__Vermiphilaceae
ASV21425	p__Patescibacteria	c__Parcubacteria	o__Candidatus_Kaiserbacteria	f__norank_o__Candidatus_Kaiserbacteria	g__norank_f__norank_o__Candidatus_Kaiserbacteria
ASV21427	p__Proteobacteria	c__Gammaproteobacteria	o__Burkholderiales	f__Nitrosomonadaceae	g__norank_f__Nitrosomonadaceae
ASV21435	p__Bdellovibrionota	c__Bdellovibrionia	o__Bdellovibrionales	f__Bdellovibrionaceae	g__Bdellovibrio
ASV21439	p__Patescibacteria	c__Saccharimonadia	o__Saccharimonadales	f__Saccharimonadaceae	g__TM7a
ASV21447	p__Cyanobacteria	c__Sericytochromatia	o__norank_c__Sericytochromatia	f__norank_o__norank_c__Sericytochromatia	g__norank_f__norank_o__norank_c__Sericytochromatia
ASV18291	p__Firmicutes	c__Bacilli	o__Paenibacillales	f__Paenibacillaceae	g__Paenibacillus
ASV18299	p__Bacteroidota	c__Bacteroidia	o__Chitinophagales	f__Chitinophagaceae	g__Cnuella
ASV18302	p__Patescibacteria	c__Parcubacteria	o__norank_c__Parcubacteria	f__norank_o__norank_c__Parcubacteria	g__norank_f__norank_o__norank_c__Parcubacteria
ASV18307	p__Chloroflexi	c__Anaerolineae	o__SBR1031	f__norank_o__SBR1031	g__norank_f__norank_o__SBR1031
ASV18315	p__Proteobacteria	c__Gammaproteobacteria	o__unclassified_c__Gammaproteobacteria	f__unclassified_c__Gammaproteobacteria	g__unclassified_c__Gammaproteobacteria
ASV18321	p__Bacteroidota	c__Bacteroidia	o__Cytophagales	f__Cytophagaceae	g__Rhodocytophaga
ASV18326	p__Proteobacteria	c__Alphaproteobacteria	o__Sphingomonadales	f__Sphingomonadaceae	g__unclassified_f__Sphingomonadaceae
ASV18327	p__Firmicutes	c__Clostridia	o__Peptostreptococcales-Tissierellales	f__norank_o__Peptostreptococcales-Tissierellales	g__Alkaliphilus
ASV18329	p__Actinobacteriota	c__Acidimicrobiia	o__Microtrichales	f__norank_o__Microtrichales	g__norank_f__norank_o__Microtrichales
ASV18335	p__Chloroflexi	c__Chloroflexia	o__Thermomicrobiales	f__JG30-KF-CM45	g__norank_f__JG30-KF-CM45
ASV18340	p__Proteobacteria	c__Gammaproteobacteria	o__unclassified_c__Gammaproteobacteria	f__unclassified_c__Gammaproteobacteria	g__unclassified_c__Gammaproteobacteria
ASV18345	p__Proteobacteria	c__Gammaproteobacteria	o__1013-28-CG33	f__norank_o__1013-28-CG33	g__norank_f__norank_o__1013-28-CG33
ASV18350	p__Deinococcota	c__Deinococci	o__Deinococcales	f__Trueperaceae	g__Truepera
ASV18351	p__Chloroflexi	c__unclassified_p__Chloroflexi	o__unclassified_p__Chloroflexi	f__unclassified_p__Chloroflexi	g__unclassified_p__Chloroflexi
ASV24865	p__Chloroflexi	c__Anaerolineae	o__Caldilineales	f__Caldilineaceae	g__Litorilinea
ASV6323	p__Actinobacteriota	c__Thermoleophilia	o__Solirubrobacterales	f__67-14	g__norank_f__67-14
ASV25193	p__Cyanobacteria	c__Sericytochromatia	o__norank_c__Sericytochromatia	f__norank_o__norank_c__Sericytochromatia	g__norank_f__norank_o__norank_c__Sericytochromatia
ASV25196	p__Armatimonadota	c__Armatimonadia	o__Armatimonadales	f__norank_o__Armatimonadales	g__norank_f__norank_o__Armatimonadales
ASV25201	p__Actinobacteriota	c__Actinobacteria	o__Propionibacteriales	f__Propionibacteriaceae	g__unclassified_f__Propionibacteriaceae
ASV25213	p__Nitrospirota	c__Nitrospiria	o__Nitrospirales	f__Nitrospiraceae	g__Nitrospira
ASV25214	p__Bdellovibrionota	c__Oligoflexia	o__0319-6G20	f__norank_o__0319-6G20	g__norank_f__norank_o__0319-6G20
ASV25217	p__Proteobacteria	c__Gammaproteobacteria	o__Xanthomonadales	f__norank_o__Xanthomonadales	g__norank_f__norank_o__Xanthomonadales
ASV25221	p__Actinobacteriota	c__Actinobacteria	o__Propionibacteriales	f__Nocardioidaceae	g__Mumia
ASV25237	p__Proteobacteria	c__Alphaproteobacteria	o__Azospirillales	f__Azospirillaceae	g__Skermanella
ASV16102	p__Bacteroidota	c__Bacteroidia	o__Flavobacteriales	f__Flavobacteriaceae	g__Flavobacterium
ASV16103	p__Gemmatimonadota	c__Longimicrobia	o__Longimicrobiales	f__Longimicrobiaceae	g__unclassified_f__Longimicrobiaceae
ASV16107	p__Patescibacteria	c__Saccharimonadia	o__Saccharimonadales	f__Saccharimonadaceae	g__TM7a
ASV16122	p__Bdellovibrionota	c__Oligoflexia	o__0319-6G20	f__norank_o__0319-6G20	g__norank_f__norank_o__0319-6G20
ASV16123	p__Proteobacteria	c__Alphaproteobacteria	o__Rickettsiales	f__Mitochondria	g__norank_f__Mitochondria
ASV16136	p__Proteobacteria	c__Alphaproteobacteria	o__Rhodospirillales	f__Magnetospirillaceae	g__Magnetospirillum
ASV16139	p__Actinobacteriota	c__Actinobacteria	o__Corynebacteriales	f__Dietziaceae	g__Dietzia
ASV16143	p__Firmicutes	c__Negativicutes	o__norank_c__Negativicutes	f__norank_o__norank_c__Negativicutes	g__norank_f__norank_o__norank_c__Negativicutes
ASV16149	p__Bacteroidota	c__Bacteroidia	o__Cytophagales	f__MWH-CFBk5	g__norank_f__MWH-CFBk5
ASV16151	p__Chloroflexi	c__Chloroflexia	o__Kallotenuales	f__AKIW781	g__norank_f__AKIW781
ASV16153	p__Bacteroidota	c__Bacteroidia	o__Chitinophagales	f__Chitinophagaceae	g__Taibaiella
ASV29141	p__Proteobacteria	c__Gammaproteobacteria	o__Granulosicoccales	f__norank_o__Granulosicoccales	g__norank_f__norank_o__Granulosicoccales
ASV29142	p__Proteobacteria	c__Alphaproteobacteria	o__Sphingomonadales	f__Sphingomonadaceae	g__unclassified_f__Sphingomonadaceae
ASV29145	p__Bacteroidota	c__Bacteroidia	o__Cytophagales	f__Spirosomaceae	g__Emticicia
ASV29151	p__Actinobacteriota	c__Thermoleophilia	o__Solirubrobacterales	f__67-14	g__norank_f__67-14
ASV29154	p__Abditibacteriota	c__Abditibacteria	o__Abditibacteriales	f__Abditibacteriaceae	g__Abditibacterium
ASV12666	p__Firmicutes	c__Bacilli	o__Bacillales	f__Bacillaceae	g__Bacillus
ASV12669	p__Myxococcota	c__Polyangia	o__mle1-27	f__norank_o__mle1-27	g__norank_f__norank_o__mle1-27
ASV12673	p__Chloroflexi	c__Anaerolineae	o__Caldilineales	f__Caldilineaceae	g__norank_f__Caldilineaceae
ASV12696	p__Firmicutes	c__Bacilli	o__Lactobacillales	f__Streptococcaceae	g__Streptococcus
ASV12700	p__Myxococcota	c__Polyangia	o__VHS-B3-70	f__norank_o__VHS-B3-70	g__norank_f__norank_o__VHS-B3-70
ASV12704	p__Proteobacteria	c__Gammaproteobacteria	o__Pseudomonadales	f__Moraxellaceae	g__Cavicella
ASV12718	p__Chloroflexi	c__Chloroflexia	o__Chloroflexales	f__Chloroflexaceae	g__Chloronema
ASV12725	p__Myxococcota	c__Polyangia	o__mle1-27	f__norank_o__mle1-27	g__norank_f__norank_o__mle1-27
ASV22294	p__Proteobacteria	c__Gammaproteobacteria	o__Acidiferrobacterales	f__Acidiferrobacteraceae	g__Sulfurifustis
ASV26091	p__Proteobacteria	c__Gammaproteobacteria	o__Granulosicoccales	f__norank_o__Granulosicoccales	g__norank_f__norank_o__Granulosicoccales
ASV26092	p__Proteobacteria	c__Gammaproteobacteria	o__Burkholderiales	f__B1-7BS	g__norank_f__B1-7BS
ASV26093	p__Bacteroidota	c__Bacteroidia	o__Chitinophagales	f__Chitinophagaceae	g__Pseudoflavitalea
ASV26094	p__Actinobacteriota	c__Actinobacteria	o__Streptosporangiales	f__Streptosporangiaceae	g__Thermocatellispora
ASV26095	p__Chloroflexi	c__TK10	o__norank_c__TK10	f__norank_o__norank_c__TK10	g__norank_f__norank_o__norank_c__TK10
ASV26097	p__Firmicutes	c__Clostridia	o__Clostridiales	f__Clostridiaceae	g__Clostridium_sensu_stricto_1
ASV26098	p__Patescibacteria	c__Saccharimonadia	o__Saccharimonadales	f__norank_o__Saccharimonadales	g__norank_f__norank_o__Saccharimonadales
ASV26105	p__Proteobacteria	c__Gammaproteobacteria	o__Burkholderiales	f__Burkholderiaceae	g__Lautropia
ASV26106	p__Proteobacteria	c__Alphaproteobacteria	o__Rhizobiales	f__Beijerinckiaceae	g__Psychroglaciecola
ASV35474	p__Patescibacteria	c__Dojkabacteria	o__norank_c__Dojkabacteria	f__norank_o__norank_c__Dojkabacteria	g__norank_f__norank_o__norank_c__Dojkabacteria
ASV35477	p__Proteobacteria	c__Gammaproteobacteria	o__Burkholderiales	f__Rhodocyclaceae	g__unclassified_f__Rhodocyclaceae
ASV35479	p__Patescibacteria	c__Dojkabacteria	o__norank_c__Dojkabacteria	f__norank_o__norank_c__Dojkabacteria	g__norank_f__norank_o__norank_c__Dojkabacteria
ASV35481	p__Actinobacteriota	c__Actinobacteria	o__Micromonosporales	f__Micromonosporaceae	g__norank_f__Micromonosporaceae
ASV35482	p__Bacteroidota	c__Bacteroidia	o__Sphingobacteriales	f__env.OPS_17	g__norank_f__env.OPS_17
ASV35483	p__Chloroflexi	c__Anaerolineae	o__SBR1031	f__A4b	g__norank_f__A4b
ASV35484	p__Actinobacteriota	c__Thermoleophilia	o__Solirubrobacterales	f__Solirubrobacteraceae	g__Conexibacter
ASV35487	p__Proteobacteria	c__Gammaproteobacteria	o__Burkholderiales	f__Nitrosomonadaceae	g__mle1-7
ASV35488	p__Proteobacteria	c__Alphaproteobacteria	o__Acetobacterales	f__Acetobacteraceae	g__Craurococcus-Caldovatus
ASV22241	p__Patescibacteria	c__Gracilibacteria	o__Candidatus_Peribacteria	f__norank_o__Candidatus_Peribacteria	g__norank_f__norank_o__Candidatus_Peribacteria
ASV22242	p__Verrucomicrobiota	c__Chlamydiae	o__Chlamydiales	f__cvE6	g__norank_f__cvE6
ASV22243	p__Chloroflexi	c__Chloroflexia	o__Chloroflexales	f__Roseiflexaceae	g__norank_f__Roseiflexaceae
ASV22244	p__Chloroflexi	c__Anaerolineae	o__SBR1031	f__norank_o__SBR1031	g__norank_f__norank_o__SBR1031
ASV22246	p__Patescibacteria	c__Saccharimonadia	o__Saccharimonadales	f__S32	g__TM7
ASV22271	p__Chloroflexi	c__unclassified_p__Chloroflexi	o__unclassified_p__Chloroflexi	f__unclassified_p__Chloroflexi	g__unclassified_p__Chloroflexi
ASV22274	p__Proteobacteria	c__Gammaproteobacteria	o__Legionellales	f__Legionellaceae	g__Legionella
ASV22275	p__Chloroflexi	c__Chloroflexia	o__Chloroflexales	f__Roseiflexaceae	g__norank_f__Roseiflexaceae
ASV22276	p__Bdellovibrionota	c__Bdellovibrionia	o__Bdellovibrionales	f__Bdellovibrionaceae	g__Bdellovibrio
ASV22280	p__Bdellovibrionota	c__Bdellovibrionia	o__Bacteriovoracales	f__Bacteriovoracaceae	g__Peredibacter
ASV22292	p__Firmicutes	c__Limnochordia	o__norank_c__Limnochordia	f__norank_o__norank_c__Limnochordia	g__Hydrogenispora
ASV22300	p__Proteobacteria	c__Gammaproteobacteria	o__Burkholderiales	f__unclassified_o__Burkholderiales	g__unclassified_o__Burkholderiales
ASV22301	p__Armatimonadota	c__Fimbriimonadia	o__Fimbriimonadales	f__Fimbriimonadaceae	g__norank_f__Fimbriimonadaceae
ASV33106	p__Chloroflexi	c__Dehalococcoidia	o__SAR202_clade	f__norank_o__SAR202_clade	g__norank_f__norank_o__SAR202_clade
ASV33117	p__Patescibacteria	c__Gracilibacteria	o__norank_c__Gracilibacteria	f__norank_o__norank_c__Gracilibacteria	g__norank_f__norank_o__norank_c__Gracilibacteria
ASV33118	p__Chloroflexi	c__Anaerolineae	o__SBR1031	f__norank_o__SBR1031	g__norank_f__norank_o__SBR1031
ASV33119	p__Acidobacteriota	c__Acidobacteriae	o__Acidobacteriales	f__norank_o__Acidobacteriales	g__norank_f__norank_o__Acidobacteriales
ASV33122	p__Proteobacteria	c__Gammaproteobacteria	o__Pseudomonadales	f__Moraxellaceae	g__norank_f__Moraxellaceae
ASV33124	p__Bdellovibrionota	c__Oligoflexia	o__0319-6G20	f__norank_o__0319-6G20	g__norank_f__norank_o__0319-6G20
ASV33126	p__Acidobacteriota	c__Holophagae	o__Subgroup_7	f__norank_o__Subgroup_7	g__norank_f__norank_o__Subgroup_7
ASV38450	p__Armatimonadota	c__norank_p__Armatimonadota	o__norank_c__norank_p__Armatimonadota	f__norank_o__norank_c__norank_p__Armatimonadota	g__norank_f__norank_o__norank_c__norank_p__Armatimonadota
ASV38458	p__Bacteroidota	c__Bacteroidia	o__Cytophagales	f__Hymenobacteraceae	g__Adhaeribacter
ASV38461	p__Proteobacteria	c__Alphaproteobacteria	o__Rhodospirillales	f__Rhodospirillaceae	g__Marispirillum
ASV38465	p__Proteobacteria	c__Alphaproteobacteria	o__Rickettsiales	f__SM2D12	g__norank_f__SM2D12
ASV38468	p__Patescibacteria	c__Gracilibacteria	o__Candidatus_Peribacteria	f__norank_o__Candidatus_Peribacteria	g__norank_f__norank_o__Candidatus_Peribacteria
ASV38473	p__Gemmatimonadota	c__Longimicrobia	o__Longimicrobiales	f__Longimicrobiaceae	g__norank_f__Longimicrobiaceae
ASV38475	p__Chloroflexi	c__Chloroflexia	o__Thermomicrobiales	f__JG30-KF-CM45	g__norank_f__JG30-KF-CM45
ASV38481	p__Proteobacteria	c__Alphaproteobacteria	o__Thalassobaculales	f__norank_o__Thalassobaculales	g__norank_f__norank_o__Thalassobaculales
ASV38487	p__Proteobacteria	c__Gammaproteobacteria	o__Diplorickettsiales	f__Diplorickettsiaceae	g__norank_f__Diplorickettsiaceae
ASV38361	p__Actinobacteriota	c__Acidimicrobiia	o__Microtrichales	f__Ilumatobacteraceae	g__norank_f__Ilumatobacteraceae
ASV38489	p__Armatimonadota	c__norank_p__Armatimonadota	o__norank_c__norank_p__Armatimonadota	f__norank_o__norank_c__norank_p__Armatimonadota	g__norank_f__norank_o__norank_c__norank_p__Armatimonadota
ASV38491	p__Abditibacteriota	c__Abditibacteria	o__Abditibacteriales	f__Abditibacteriaceae	g__Abditibacterium
ASV38499	p__Firmicutes	c__Bacilli	o__Bacillales	f__Bacillaceae	g__Gracilibacillus
ASV38502	p__Gemmatimonadota	c__S0134_terrestrial_group	o__norank_c__S0134_terrestrial_group	f__norank_o__norank_c__S0134_terrestrial_group	g__norank_f__norank_o__norank_c__S0134_terrestrial_group
ASV38503	p__Actinobacteriota	c__Actinobacteria	o__Micrococcales	f__Intrasporangiaceae	g__Ornithinicoccus
ASV38504	p__Planctomycetota	c__OM190	o__norank_c__OM190	f__norank_o__norank_c__OM190	g__norank_f__norank_o__norank_c__OM190
ASV38505	p__Elusimicrobiota	c__Elusimicrobia	o__MVP-88	f__norank_o__MVP-88	g__norank_f__norank_o__MVP-88
ASV38506	p__Cyanobacteria	c__Cyanobacteriia	o__Cyanobacteriales	f__Nostocaceae	g__Fischerella_PCC-9339
ASV38512	p__Deinococcota	c__Deinococci	o__Deinococcales	f__Deinococcaceae	g__Deinococcus
ASV38516	p__Proteobacteria	c__Gammaproteobacteria	o__Legionellales	f__Legionellaceae	g__Legionella
ASV38518	p__Chloroflexi	c__Anaerolineae	o__SBR1031	f__A4b	g__norank_f__A4b
ASV38523	p__Patescibacteria	c__Parcubacteria	o__norank_c__Parcubacteria	f__norank_o__norank_c__Parcubacteria	g__norank_f__norank_o__norank_c__Parcubacteria
ASV38524	p__Sumerlaeota	c__Sumerlaeia	o__Sumerlaeales	f__Sumerlaeaceae	g__Sumerlaea
ASV38525	p__Verrucomicrobiota	c__Verrucomicrobiae	o__Opitutales	f__Opitutaceae	g__unclassified_f__Opitutaceae
ASV38526	p__Actinobacteriota	c__Actinobacteria	o__Propionibacteriales	f__Propionibacteriaceae	g__Microlunatus
ASV38527	p__Actinobacteriota	c__Actinobacteria	o__Streptosporangiales	f__norank_o__Streptosporangiales	g__norank_f__norank_o__Streptosporangiales
ASV31704	p__Patescibacteria	c__Microgenomatia	o__Candidatus_Pacebacteria	f__norank_o__Candidatus_Pacebacteria	g__norank_f__norank_o__Candidatus_Pacebacteria
ASV15702	p__Actinobacteriota	c__Actinobacteria	o__Propionibacteriales	f__Nocardioidaceae	g__Nocardioides
ASV31711	p__Cyanobacteria	c__Sericytochromatia	o__norank_c__Sericytochromatia	f__norank_o__norank_c__Sericytochromatia	g__norank_f__norank_o__norank_c__Sericytochromatia
ASV31714	p__Proteobacteria	c__Gammaproteobacteria	o__unclassified_c__Gammaproteobacteria	f__unclassified_c__Gammaproteobacteria	g__unclassified_c__Gammaproteobacteria
ASV31725	p__Patescibacteria	c__Saccharimonadia	o__Saccharimonadales	f__LWQ8	g__norank_f__LWQ8
ASV31729	p__Proteobacteria	c__Gammaproteobacteria	o__Xanthomonadales	f__Xanthomonadaceae	g__Arenimonas
ASV31734	p__Cyanobacteria	c__Cyanobacteriia	o__Chloroplast	f__norank_o__Chloroplast	g__norank_f__norank_o__Chloroplast
ASV31741	p__Verrucomicrobiota	c__Chlamydiae	o__Chlamydiales	f__Parachlamydiaceae	g__unclassified_f__Parachlamydiaceae
ASV31745	p__Proteobacteria	c__Alphaproteobacteria	o__Sphingomonadales	f__Sphingomonadaceae	g__Sphingomonas
ASV31749	p__Bdellovibrionota	c__Oligoflexia	o__0319-6G20	f__norank_o__0319-6G20	g__norank_f__norank_o__0319-6G20
ASV31750	p__Chloroflexi	c__Chloroflexia	o__Thermomicrobiales	f__JG30-KF-CM45	g__norank_f__JG30-KF-CM45
ASV31751	p__Proteobacteria	c__Alphaproteobacteria	o__Rhizobiales	f__Pleomorphomonadaceae	g__Pleomorphomonas
ASV34843	p__Proteobacteria	c__Alphaproteobacteria	o__Rhodospirillales	f__Rhodospirillaceae	g__norank_f__Rhodospirillaceae
ASV35586	p__Patescibacteria	c__Parcubacteria	o__Candidatus_Kaiserbacteria	f__norank_o__Candidatus_Kaiserbacteria	g__norank_f__norank_o__Candidatus_Kaiserbacteria
ASV35587	p__Firmicutes	c__Bacilli	o__Paenibacillales	f__Paenibacillaceae	g__Paenibacillus
ASV35588	p__Patescibacteria	c__Saccharimonadia	o__Saccharimonadales	f__norank_o__Saccharimonadales	g__norank_f__norank_o__Saccharimonadales
ASV35595	p__Chloroflexi	c__JG30-KF-CM66	o__norank_c__JG30-KF-CM66	f__norank_o__norank_c__JG30-KF-CM66	g__norank_f__norank_o__norank_c__JG30-KF-CM66
ASV35597	p__Firmicutes	c__Clostridia	o__Clostridiales	f__Clostridiaceae	g__Clostridium_sensu_stricto_3
ASV35604	p__Cyanobacteria	c__Cyanobacteriia	o__Oxyphotobacteria_Incertae_Sedis	f__unclassified_o__Oxyphotobacteria_Incertae_Sedis	g__Leptolyngbya_VRUC_135
ASV35606	p__Verrucomicrobiota	c__Chlamydiae	o__Chlamydiales	f__Parachlamydiaceae	g__unclassified_f__Parachlamydiaceae
ASV35607	p__Firmicutes	c__Bacilli	o__Paenibacillales	f__Paenibacillaceae	g__Paenibacillus
ASV35608	p__Verrucomicrobiota	c__Verrucomicrobiae	o__Opitutales	f__Opitutaceae	g__IMCC26134
ASV35609	p__Proteobacteria	c__Gammaproteobacteria	o__Xanthomonadales	f__Xanthomonadaceae	g__Luteimonas
ASV35610	p__Cyanobacteria	c__Cyanobacteriia	o__Chloroplast	f__norank_o__Chloroplast	g__norank_f__norank_o__Chloroplast
ASV35611	p__Firmicutes	c__Bacilli	o__Lactobacillales	f__Streptococcaceae	g__Streptococcus
ASV35613	p__Cyanobacteria	c__Cyanobacteriia	o__unclassified_c__Cyanobacteriia	f__unclassified_c__Cyanobacteriia	g__unclassified_c__Cyanobacteriia
ASV17434	p__Proteobacteria	c__Alphaproteobacteria	o__Rhizobiales	f__Rhizobiaceae	g__unclassified_f__Rhizobiaceae
ASV17446	p__Acidobacteriota	c__Vicinamibacteria	o__Vicinamibacterales	f__norank_o__Vicinamibacterales	g__norank_f__norank_o__Vicinamibacterales
ASV17477	p__Gemmatimonadota	c__Gemmatimonadetes	o__Gemmatimonadales	f__Gemmatimonadaceae	g__norank_f__Gemmatimonadaceae
ASV17488	p__Proteobacteria	c__Alphaproteobacteria	o__Caulobacterales	f__Caulobacteraceae	g__Brevundimonas
ASV17517	p__Gemmatimonadota	c__Gemmatimonadetes	o__Gemmatimonadales	f__Gemmatimonadaceae	g__Gemmatimonas
ASV17532	p__Chloroflexi	c__Chloroflexia	o__Chloroflexales	f__Chloroflexaceae	g__Candidatus_Chloroploca
ASV17535	p__Chloroflexi	c__JG30-KF-CM66	o__norank_c__JG30-KF-CM66	f__norank_o__norank_c__JG30-KF-CM66	g__norank_f__norank_o__norank_c__JG30-KF-CM66
ASV17536	p__Cyanobacteria	c__Cyanobacteriia	o__Cyanobacteriales	f__norank_o__Cyanobacteriales	g__norank_f__norank_o__Cyanobacteriales
ASV17555	p__Elusimicrobiota	c__Lineage_IIb	o__norank_c__Lineage_IIb	f__norank_o__norank_c__Lineage_IIb	g__norank_f__norank_o__norank_c__Lineage_IIb
ASV17565	p__Bacteroidota	c__Bacteroidia	o__Chitinophagales	f__Saprospiraceae	g__norank_f__Saprospiraceae
ASV17566	p__Firmicutes	c__Bacilli	o__Alicyclobacillales	f__Alicyclobacillaceae	g__Alicyclobacillus
ASV17570	p__unclassified_k__norank_d__Bacteria	c__unclassified_k__norank_d__Bacteria	o__unclassified_k__norank_d__Bacteria	f__unclassified_k__norank_d__Bacteria	g__unclassified_k__norank_d__Bacteria
ASV17572	p__Firmicutes	c__Limnochordia	o__norank_c__Limnochordia	f__norank_o__norank_c__Limnochordia	g__Hydrogenispora
ASV17573	p__Patescibacteria	c__Saccharimonadia	o__Saccharimonadales	f__norank_o__Saccharimonadales	g__norank_f__norank_o__Saccharimonadales
ASV17575	p__Chloroflexi	c__Chloroflexia	o__Chloroflexales	f__Roseiflexaceae	g__norank_f__Roseiflexaceae
ASV17578	p__Proteobacteria	c__Alphaproteobacteria	o__unclassified_c__Alphaproteobacteria	f__unclassified_c__Alphaproteobacteria	g__unclassified_c__Alphaproteobacteria
ASV17582	p__Armatimonadota	c__norank_p__Armatimonadota	o__norank_c__norank_p__Armatimonadota	f__norank_o__norank_c__norank_p__Armatimonadota	g__norank_f__norank_o__norank_c__norank_p__Armatimonadota
ASV17596	p__Proteobacteria	c__Gammaproteobacteria	o__R7C24	f__norank_o__R7C24	g__norank_f__norank_o__R7C24
ASV17606	p__Acidobacteriota	c__Vicinamibacteria	o__Vicinamibacterales	f__Vicinamibacteraceae	g__norank_f__Vicinamibacteraceae
ASV17608	p__Bdellovibrionota	c__Bdellovibrionia	o__Bdellovibrionales	f__Bdellovibrionaceae	g__OM27_clade
ASV17618	p__Patescibacteria	c__Parcubacteria	o__norank_c__Parcubacteria	f__norank_o__norank_c__Parcubacteria	g__norank_f__norank_o__norank_c__Parcubacteria
ASV17622	p__Proteobacteria	c__Gammaproteobacteria	o__unclassified_c__Gammaproteobacteria	f__unclassified_c__Gammaproteobacteria	g__unclassified_c__Gammaproteobacteria
ASV17636	p__Chloroflexi	c__Chloroflexia	o__Chloroflexales	f__Roseiflexaceae	g__norank_f__Roseiflexaceae
ASV17637	p__Myxococcota	c__Polyangia	o__Haliangiales	f__Haliangiaceae	g__Haliangium
ASV17638	p__Chloroflexi	c__unclassified_p__Chloroflexi	o__unclassified_p__Chloroflexi	f__unclassified_p__Chloroflexi	g__unclassified_p__Chloroflexi
ASV17663	p__Bdellovibrionota	c__Oligoflexia	o__Oligoflexales	f__norank_o__Oligoflexales	g__norank_f__norank_o__Oligoflexales
ASV38326	p__Bacteroidota	c__Bacteroidia	o__Cytophagales	f__Cyclobacteriaceae	g__unclassified_f__Cyclobacteriaceae
ASV38327	p__Cyanobacteria	c__Vampirivibrionia	o__Obscuribacterales	f__Obscuribacteraceae	g__norank_f__Obscuribacteraceae
ASV38330	p__Proteobacteria	c__Gammaproteobacteria	o__Burkholderiales	f__Nitrosomonadaceae	g__oc32
ASV38335	p__Gemmatimonadota	c__S0134_terrestrial_group	o__norank_c__S0134_terrestrial_group	f__norank_o__norank_c__S0134_terrestrial_group	g__norank_f__norank_o__norank_c__S0134_terrestrial_group
ASV38337	p__Proteobacteria	c__Alphaproteobacteria	o__Puniceispirillales	f__Puniceispirillales_Incertae_Sedis	g__Constrictibacter
ASV38340	p__Proteobacteria	c__Gammaproteobacteria	o__Burkholderiales	f__Methylophilaceae	g__Methylobacillus
ASV38343	p__Bdellovibrionota	c__Bdellovibrionia	o__Bacteriovoracales	f__Bacteriovoracaceae	g__Peredibacter
ASV38344	p__Verrucomicrobiota	c__Chlamydiae	o__Chlamydiales	f__Simkaniaceae	g__norank_f__Simkaniaceae
ASV38348	p__Firmicutes	c__Bacilli	o__Alicyclobacillales	f__Alicyclobacillaceae	g__Tumebacillus
ASV38352	p__Myxococcota	c__Myxococcia	o__Myxococcales	f__Myxococcaceae	g__P3OB-42
ASV38353	p__Chloroflexi	c__Anaerolineae	o__Anaerolineales	f__Anaerolineaceae	g__norank_f__Anaerolineaceae
ASV38356	p__Proteobacteria	c__Alphaproteobacteria	o__Rickettsiales	f__Rickettsiaceae	g__Candidatus_Megaira
ASV38358	p__Proteobacteria	c__Alphaproteobacteria	o__Rickettsiales	f__SM2D12	g__norank_f__SM2D12
ASV38363	p__Firmicutes	c__Bacilli	o__Paenibacillales	f__Paenibacillaceae	g__Paenibacillus
ASV38364	p__Verrucomicrobiota	c__Verrucomicrobiae	o__Pedosphaerales	f__Pedosphaeraceae	g__norank_f__Pedosphaeraceae
ASV34809	p__Bdellovibrionota	c__Oligoflexia	o__0319-6G20	f__norank_o__0319-6G20	g__norank_f__norank_o__0319-6G20
ASV34817	p__Gemmatimonadota	c__Longimicrobia	o__Longimicrobiales	f__Longimicrobiaceae	g__norank_f__Longimicrobiaceae
ASV34829	p__Proteobacteria	c__Alphaproteobacteria	o__Rhodobacterales	f__Rhodobacteraceae	g__Rubellimicrobium
ASV34831	p__Verrucomicrobiota	c__Chlamydiae	o__Chlamydiales	f__Simkaniaceae	g__norank_f__Simkaniaceae
ASV34842	p__Patescibacteria	c__Parcubacteria	o__Candidatus_Kaiserbacteria	f__norank_o__Candidatus_Kaiserbacteria	g__norank_f__norank_o__Candidatus_Kaiserbacteria
ASV34850	p__Dependentiae	c__Babeliae	o__Babeliales	f__unclassified_o__Babeliales	g__unclassified_o__Babeliales
ASV34851	p__Chloroflexi	c__Chloroflexia	o__Chloroflexales	f__Roseiflexaceae	g__norank_f__Roseiflexaceae
ASV34856	p__Gemmatimonadota	c__Longimicrobia	o__Longimicrobiales	f__Longimicrobiaceae	g__norank_f__Longimicrobiaceae
ASV34867	p__Proteobacteria	c__Alphaproteobacteria	o__AT-s3-44	f__norank_o__AT-s3-44	g__norank_f__norank_o__AT-s3-44
ASV34870	p__Bdellovibrionota	c__Bdellovibrionia	o__Bdellovibrionales	f__Bdellovibrionaceae	g__Bdellovibrio
ASV34871	p__Bacteroidota	c__Bacteroidia	o__Sphingobacteriales	f__NS11-12_marine_group	g__norank_f__NS11-12_marine_group
ASV34879	p__Chloroflexi	c__Anaerolineae	o__Caldilineales	f__Caldilineaceae	g__norank_f__Caldilineaceae
ASV34881	p__Patescibacteria	c__Dojkabacteria	o__norank_c__Dojkabacteria	f__norank_o__norank_c__Dojkabacteria	g__norank_f__norank_o__norank_c__Dojkabacteria
ASV34883	p__Chloroflexi	c__Anaerolineae	o__SBR1031	f__A4b	g__norank_f__A4b
ASV34894	p__Chloroflexi	c__Chloroflexia	o__Thermomicrobiales	f__AKYG1722	g__norank_f__AKYG1722
ASV5674	p__Proteobacteria	c__Alphaproteobacteria	o__Rhodospirillales	f__Rhodospirillaceae	g__norank_f__Rhodospirillaceae
ASV65	p__Actinobacteriota	c__Rubrobacteria	o__Rubrobacterales	f__Rubrobacteriaceae	g__Rubrobacter
ASV31127	p__Proteobacteria	c__Gammaproteobacteria	o__PLTA13	f__norank_o__PLTA13	g__norank_f__norank_o__PLTA13
ASV39290	p__Proteobacteria	c__Gammaproteobacteria	o__Gammaproteobacteria_Incertae_Sedis	f__unclassified_o__Gammaproteobacteria_Incertae_Sedis	g__Candidatus_Ovatusbacter
ASV39291	p__Actinobacteriota	c__unclassified_p__Actinobacteriota	o__unclassified_p__Actinobacteriota	f__unclassified_p__Actinobacteriota	g__unclassified_p__Actinobacteriota
ASV39293	p__Acidobacteriota	c__Blastocatellia	o__Blastocatellales	f__Blastocatellaceae	g__Blastocatella
ASV39296	p__Dependentiae	c__Babeliae	o__Babeliales	f__unclassified_o__Babeliales	g__unclassified_o__Babeliales
ASV39298	p__Proteobacteria	c__Alphaproteobacteria	o__Rickettsiales	f__Mitochondria	g__norank_f__Mitochondria
ASV27768	p__Chloroflexi	c__Chloroflexia	o__Chloroflexales	f__Chloroflexaceae	g__FFCH7168
ASV35485	p__Actinobacteriota	c__Acidimicrobiia	o__IMCC26256	f__norank_o__IMCC26256	g__norank_f__norank_o__IMCC26256
ASV39305	p__Patescibacteria	c__Saccharimonadia	o__Saccharimonadales	f__LWQ8	g__norank_f__LWQ8
ASV877	p__Chloroflexi	c__KD4-96	o__norank_c__KD4-96	f__norank_o__norank_c__KD4-96	g__norank_f__norank_o__norank_c__KD4-96
ASV818	p__Proteobacteria	c__Alphaproteobacteria	o__Rhizobiales	f__Rhizobiales_Incertae_Sedis	g__Nordella
ASV694	p__Actinobacteriota	c__Acidimicrobiia	o__unclassified_c__Acidimicrobiia	f__unclassified_c__Acidimicrobiia	g__unclassified_c__Acidimicrobiia
ASV2768	p__Actinobacteriota	c__Thermoleophilia	o__Solirubrobacterales	f__67-14	g__norank_f__67-14
ASV6841	p__Actinobacteriota	c__Acidimicrobiia	o__Microtrichales	f__Iamiaceae	g__Iamia
ASV10158	p__Actinobacteriota	c__Acidimicrobiia	o__IMCC26256	f__norank_o__IMCC26256	g__norank_f__norank_o__IMCC26256
ASV2540	p__Chloroflexi	c__JG30-KF-CM66	o__norank_c__JG30-KF-CM66	f__norank_o__norank_c__JG30-KF-CM66	g__norank_f__norank_o__norank_c__JG30-KF-CM66
ASV11799	p__Proteobacteria	c__Gammaproteobacteria	o__PLTA13	f__norank_o__PLTA13	g__norank_f__norank_o__PLTA13
ASV4019	p__Chloroflexi	c__Anaerolineae	o__Caldilineales	f__Caldilineaceae	g__norank_f__Caldilineaceae
ASV10853	p__Planctomycetota	c__Pla4_lineage	o__norank_c__Pla4_lineage	f__norank_o__norank_c__Pla4_lineage	g__norank_f__norank_o__norank_c__Pla4_lineage
ASV2563	p__Actinobacteriota	c__MB-A2-108	o__norank_c__MB-A2-108	f__norank_o__norank_c__MB-A2-108	g__norank_f__norank_o__norank_c__MB-A2-108
ASV3009	p__Proteobacteria	c__Alphaproteobacteria	o__Rhizobiales	f__Methyloligellaceae	g__norank_f__Methyloligellaceae
ASV8673	p__Chloroflexi	c__Chloroflexia	o__Thermomicrobiales	f__JG30-KF-CM45	g__norank_f__JG30-KF-CM45
ASV414	p__Acidobacteriota	c__Vicinamibacteria	o__Vicinamibacterales	f__norank_o__Vicinamibacterales	g__norank_f__norank_o__Vicinamibacterales
ASV5889	p__Chloroflexi	c__JG30-KF-CM66	o__norank_c__JG30-KF-CM66	f__norank_o__norank_c__JG30-KF-CM66	g__norank_f__norank_o__norank_c__JG30-KF-CM66
ASV8843	p__Myxococcota	c__Polyangia	o__Haliangiales	f__Haliangiaceae	g__Haliangium
ASV7690	p__Actinobacteriota	c__Actinobacteria	o__Glycomycetales	f__Glycomycetaceae	g__Glycomyces
ASV15815	p__Proteobacteria	c__Alphaproteobacteria	o__Rhizobiales	f__Beijerinckiaceae	g__unclassified_f__Beijerinckiaceae
ASV27297	p__Bacteroidota	c__Bacteroidia	o__Sphingobacteriales	f__env.OPS_17	g__norank_f__env.OPS_17
ASV27306	p__Firmicutes	c__Bacilli	o__Paenibacillales	f__Paenibacillaceae	g__Paenibacillus
ASV27334	p__Bacteroidota	c__Bacteroidia	o__Sphingobacteriales	f__Sphingobacteriaceae	g__Pedobacter
ASV27335	p__Myxococcota	c__Polyangia	o__Polyangiales	f__Sandaracinaceae	g__norank_f__Sandaracinaceae
ASV27343	p__Chloroflexi	c__Anaerolineae	o__SBR1031	f__A4b	g__norank_f__A4b
ASV19723	p__Myxococcota	c__Polyangia	o__Polyangiales	f__BIrii41	g__norank_f__BIrii41
ASV27345	p__Planctomycetota	c__vadinHA49	o__norank_c__vadinHA49	f__norank_o__norank_c__vadinHA49	g__norank_f__norank_o__norank_c__vadinHA49
ASV27346	p__Bdellovibrionota	c__Oligoflexia	o__Silvanigrellales	f__Silvanigrellaceae	g__norank_f__Silvanigrellaceae
ASV27350	p__TX1A-33	c__norank_p__TX1A-33	o__norank_c__norank	f__norank_o__norank	g__norank_f__norank
ASV27356	p__Myxococcota	c__Polyangia	o__Polyangiales	f__Phaselicystidaceae	g__Phaselicystis
ASV27359	p__Armatimonadota	c__norank_p__Armatimonadota	o__norank_c__norank_p__Armatimonadota	f__norank_o__norank_c__norank_p__Armatimonadota	g__norank_f__norank_o__norank_c__norank_p__Armatimonadota
ASV7646	p__Acidobacteriota	c__Vicinamibacteria	o__Vicinamibacterales	f__norank_o__Vicinamibacterales	g__norank_f__norank_o__Vicinamibacterales
ASV17576	p__Chloroflexi	c__Anaerolineae	o__Caldilineales	f__Caldilineaceae	g__norank_f__Caldilineaceae
ASV21437	p__Gemmatimonadota	c__Gemmatimonadetes	o__Gemmatimonadales	f__Gemmatimonadaceae	g__Gemmatimonas
ASV15398	p__Myxococcota	c__Polyangia	o__Polyangiales	f__Sandaracinaceae	g__norank_f__Sandaracinaceae
ASV15401	p__Actinobacteriota	c__Thermoleophilia	o__Solirubrobacterales	f__Solirubrobacteraceae	g__Solirubrobacter
ASV15403	p__Planctomycetota	c__Phycisphaerae	o__Phycisphaerales	f__Phycisphaeraceae	g__SM1A02
ASV15406	p__Cyanobacteria	c__Cyanobacteriia	o__Cyanobacteriales	f__norank_o__Cyanobacteriales	g__norank_f__norank_o__Cyanobacteriales
ASV15422	p__Proteobacteria	c__Alphaproteobacteria	o__Ferrovibrionales	f__norank_o__Ferrovibrionales	g__Taonella
ASV15424	p__Patescibacteria	c__Saccharimonadia	o__Saccharimonadales	f__Saccharimonadaceae	g__TM7a
ASV15428	p__Patescibacteria	c__Berkelbacteria	o__norank_c__Berkelbacteria	f__norank_o__norank_c__Berkelbacteria	g__norank_f__norank_o__norank_c__Berkelbacteria
ASV15435	p__NB1-j	c__norank_p__NB1-j	o__norank_c__norank_p__NB1-j	f__norank_o__norank_c__norank_p__NB1-j	g__norank_f__norank_o__norank_c__norank_p__NB1-j
ASV15439	p__Chloroflexi	c__unclassified_p__Chloroflexi	o__unclassified_p__Chloroflexi	f__unclassified_p__Chloroflexi	g__unclassified_p__Chloroflexi
ASV15442	p__Proteobacteria	c__Alphaproteobacteria	o__norank_c__Alphaproteobacteria	f__norank_o__norank_c__Alphaproteobacteria	g__norank_f__norank_o__norank_c__Alphaproteobacteria
ASV15451	p__Proteobacteria	c__Gammaproteobacteria	o__Diplorickettsiales	f__Diplorickettsiaceae	g__norank_f__Diplorickettsiaceae
ASV35245	p__Chloroflexi	c__unclassified_p__Chloroflexi	o__unclassified_p__Chloroflexi	f__unclassified_p__Chloroflexi	g__unclassified_p__Chloroflexi
ASV35274	p__Firmicutes	c__Bacilli	o__Thermoactinomycetales	f__Thermoactinomycetaceae	g__Baia
ASV35281	p__Planctomycetota	c__BD7-11	o__norank_c__BD7-11	f__norank_o__norank_c__BD7-11	g__norank_f__norank_o__norank_c__BD7-11
ASV35284	p__Desulfobacterota	c__Desulfuromonadia	o__PB19	f__norank_o__PB19	g__norank_f__norank_o__PB19
ASV35289	p__Planctomycetota	c__Planctomycetes	o__Gemmatales	f__Gemmataceae	g__norank_f__Gemmataceae
ASV35290	p__Patescibacteria	c__unclassified_p__Patescibacteria	o__unclassified_p__Patescibacteria	f__unclassified_p__Patescibacteria	g__unclassified_p__Patescibacteria
ASV35291	p__Verrucomicrobiota	c__Chlamydiae	o__Chlamydiales	f__cvE6	g__norank_f__cvE6
ASV35293	p__Planctomycetota	c__Phycisphaerae	o__Phycisphaerales	f__Phycisphaeraceae	g__SM1A02
ASV35294	p__Bacteroidota	c__Bacteroidia	o__Sphingobacteriales	f__env.OPS_17	g__norank_f__env.OPS_17
ASV35297	p__Gemmatimonadota	c__Gemmatimonadetes	o__Gemmatimonadales	f__Gemmatimonadaceae	g__norank_f__Gemmatimonadaceae
ASV35303	p__Myxococcota	c__Polyangia	o__Blfdi19	f__norank_o__Blfdi19	g__norank_f__norank_o__Blfdi19
ASV35305	p__Acidobacteriota	c__Vicinamibacteria	o__Subgroup_17	f__norank_o__Subgroup_17	g__norank_f__norank_o__Subgroup_17
ASV35306	p__Firmicutes	c__Bacilli	o__Paenibacillales	f__Paenibacillaceae	g__Paenibacillus
ASV35101	p__Patescibacteria	c__Microgenomatia	o__Candidatus_Pacebacteria	f__norank_o__Candidatus_Pacebacteria	g__norank_f__norank_o__Candidatus_Pacebacteria
ASV35109	p__Firmicutes	c__Bacilli	o__Bacillales	f__Bacillaceae	g__Bacillus
ASV35110	p__Bacteroidota	c__Bacteroidia	o__Chitinophagales	f__norank_o__Chitinophagales	g__norank_f__norank_o__Chitinophagales
ASV35111	p__Patescibacteria	c__Saccharimonadia	o__Saccharimonadales	f__norank_o__Saccharimonadales	g__norank_f__norank_o__Saccharimonadales
ASV35112	p__Firmicutes	c__Clostridia	o__norank_c__Clostridia	f__Hungateiclostridiaceae	g__norank_f__Hungateiclostridiaceae
ASV35115	p__Chloroflexi	c__Anaerolineae	o__SBR1031	f__norank_o__SBR1031	g__norank_f__norank_o__SBR1031
ASV35118	p__Myxococcota	c__Polyangia	o__mle1-27	f__norank_o__mle1-27	g__norank_f__norank_o__mle1-27
ASV35119	p__Patescibacteria	c__Saccharimonadia	o__Saccharimonadales	f__LWQ8	g__norank_f__LWQ8
ASV35120	p__Patescibacteria	c__Saccharimonadia	o__Saccharimonadales	f__LWQ8	g__norank_f__LWQ8
ASV28697	p__Proteobacteria	c__Gammaproteobacteria	o__Salinisphaerales	f__Solimonadaceae	g__Polycyclovorans
ASV28702	p__Chloroflexi	c__OLB14	o__norank_c__OLB14	f__norank_o__norank_c__OLB14	g__norank_f__norank_o__norank_c__OLB14
ASV28707	p__Acidobacteriota	c__Blastocatellia	o__11-24	f__norank_o__11-24	g__norank_f__norank_o__11-24
ASV28711	p__Gemmatimonadota	c__Gemmatimonadetes	o__Gemmatimonadales	f__Gemmatimonadaceae	g__norank_f__Gemmatimonadaceae
ASV28727	p__Myxococcota	c__Polyangia	o__Polyangiales	f__Sandaracinaceae	g__norank_f__Sandaracinaceae
ASV28730	p__Firmicutes	c__Clostridia	o__Clostridiales	f__Clostridiaceae	g__Clostridium_sensu_stricto_2
ASV28732	p__Gemmatimonadota	c__Gemmatimonadetes	o__Gemmatimonadales	f__Gemmatimonadaceae	g__norank_f__Gemmatimonadaceae
ASV28741	p__unclassified_k__norank_d__Bacteria	c__unclassified_k__norank_d__Bacteria	o__unclassified_k__norank_d__Bacteria	f__unclassified_k__norank_d__Bacteria	g__unclassified_k__norank_d__Bacteria
ASV28743	p__Chloroflexi	c__unclassified_p__Chloroflexi	o__unclassified_p__Chloroflexi	f__unclassified_p__Chloroflexi	g__unclassified_p__Chloroflexi
ASV28746	p__Cyanobacteria	c__Cyanobacteriia	o__Cyanobacteriales	f__Nostocaceae	g__Nostoc_PCC-7524
ASV28750	p__Verrucomicrobiota	c__Verrucomicrobiae	o__Pedosphaerales	f__Pedosphaeraceae	g__Ellin517
ASV28751	p__Myxococcota	c__Polyangia	o__Polyangiales	f__Sandaracinaceae	g__Sandaracinus
ASV31497	p__Bdellovibrionota	c__Oligoflexia	o__Oligoflexales	f__norank_o__Oligoflexales	g__norank_f__norank_o__Oligoflexales
ASV31511	p__Armatimonadota	c__norank_p__Armatimonadota	o__norank_c__norank_p__Armatimonadota	f__norank_o__norank_c__norank_p__Armatimonadota	g__norank_f__norank_o__norank_c__norank_p__Armatimonadota
ASV21353	p__Actinobacteriota	c__Acidimicrobiia	o__unclassified_c__Acidimicrobiia	f__unclassified_c__Acidimicrobiia	g__unclassified_c__Acidimicrobiia
ASV31539	p__Proteobacteria	c__Alphaproteobacteria	o__Rhizobiales	f__Methylopilaceae	g__Methylopila
ASV31540	p__Verrucomicrobiota	c__Verrucomicrobiae	o__Pedosphaerales	f__Pedosphaeraceae	g__unclassified_f__Pedosphaeraceae
ASV20449	p__Planctomycetota	c__Planctomycetes	o__norank_c__Planctomycetes	f__norank_o__norank_c__Planctomycetes	g__norank_f__norank_o__norank_c__Planctomycetes
ASV31541	p__Verrucomicrobiota	c__Chlamydiae	o__Chlamydiales	f__unclassified_o__Chlamydiales	g__unclassified_o__Chlamydiales
ASV31542	p__Chloroflexi	c__Anaerolineae	o__SBR1031	f__norank_o__SBR1031	g__norank_f__norank_o__SBR1031
ASV31545	p__Chloroflexi	c__Chloroflexia	o__Chloroflexales	f__Roseiflexaceae	g__norank_f__Roseiflexaceae
ASV17047	p__Bacteroidota	c__Rhodothermia	o__Rhodothermales	f__Rhodothermaceae	g__norank_f__Rhodothermaceae
ASV31547	p__Patescibacteria	c__Parcubacteria	o__norank_c__Parcubacteria	f__norank_o__norank_c__Parcubacteria	g__norank_f__norank_o__norank_c__Parcubacteria
ASV31550	p__Actinobacteriota	c__Acidimicrobiia	o__Microtrichales	f__unclassified_o__Microtrichales	g__unclassified_o__Microtrichales
ASV31551	p__Actinobacteriota	c__Thermoleophilia	o__Solirubrobacterales	f__Solirubrobacteraceae	g__Conexibacter
ASV31552	p__Gemmatimonadota	c__Longimicrobia	o__Longimicrobiales	f__Longimicrobiaceae	g__YC-ZSS-LKJ147
ASV31553	p__Firmicutes	c__Bacilli	o__Paenibacillales	f__Paenibacillaceae	g__Paenibacillus
ASV31558	p__Actinobacteriota	c__Actinobacteria	o__0319-7L14	f__norank_o__0319-7L14	g__norank_f__norank_o__0319-7L14
ASV18489	p__Myxococcota	c__Polyangia	o__Polyangiales	f__Sandaracinaceae	g__norank_f__Sandaracinaceae
ASV33587	p__Sumerlaeota	c__Sumerlaeia	o__Sumerlaeales	f__Sumerlaeaceae	g__Sumerlaea
ASV33622	p__Patescibacteria	c__Microgenomatia	o__Candidatus_Woesebacteria	f__norank_o__Candidatus_Woesebacteria	g__norank_f__norank_o__Candidatus_Woesebacteria
ASV17619	p__Verrucomicrobiota	c__Verrucomicrobiae	o__Pedosphaerales	f__Pedosphaeraceae	g__DEV008
ASV33627	p__Bacteroidota	c__Rhodothermia	o__Rhodothermales	f__Rhodothermaceae	g__norank_f__Rhodothermaceae
ASV13935	p__Proteobacteria	c__Alphaproteobacteria	o__unclassified_c__Alphaproteobacteria	f__unclassified_c__Alphaproteobacteria	g__unclassified_c__Alphaproteobacteria
ASV33633	p__Gemmatimonadota	c__S0134_terrestrial_group	o__norank_c__S0134_terrestrial_group	f__norank_o__norank_c__S0134_terrestrial_group	g__norank_f__norank_o__norank_c__S0134_terrestrial_group
ASV33634	p__Verrucomicrobiota	c__Verrucomicrobiae	o__Opitutales	f__Opitutaceae	g__Lacunisphaera
ASV33636	p__Bacteroidota	c__Bacteroidia	o__Cytophagales	f__Cytophagaceae	g__Sporocytophaga
ASV2715	p__Chloroflexi	c__Chloroflexia	o__Thermomicrobiales	f__JG30-KF-CM45	g__norank_f__JG30-KF-CM45
ASV25954	p__Chloroflexi	c__Chloroflexia	o__Thermomicrobiales	f__JG30-KF-CM45	g__norank_f__JG30-KF-CM45
ASV25956	p__Proteobacteria	c__Gammaproteobacteria	o__Burkholderiales	f__Alcaligenaceae	g__Achromobacter
ASV25958	p__Cyanobacteria	c__Sericytochromatia	o__norank_c__Sericytochromatia	f__norank_o__norank_c__Sericytochromatia	g__norank_f__norank_o__norank_c__Sericytochromatia
ASV25978	p__Firmicutes	c__Clostridia	o__Lachnospirales	f__Lachnospiraceae	g__unclassified_f__Lachnospiraceae
ASV25992	p__Proteobacteria	c__Gammaproteobacteria	o__Pseudomonadales	f__Pseudomonadaceae	g__Pseudomonas
ASV25997	p__Bdellovibrionota	c__Bdellovibrionia	o__Bacteriovoracales	f__Bacteriovoracaceae	g__Peredibacter
ASV26004	p__Bdellovibrionota	c__Oligoflexia	o__0319-6G20	f__norank_o__0319-6G20	g__norank_f__norank_o__0319-6G20
ASV26023	p__Acidobacteriota	c__Vicinamibacteria	o__Vicinamibacterales	f__norank_o__Vicinamibacterales	g__norank_f__norank_o__Vicinamibacterales
ASV26039	p__Proteobacteria	c__Gammaproteobacteria	o__Pseudomonadales	f__Moraxellaceae	g__norank_f__Moraxellaceae
ASV26045	p__Actinobacteriota	c__Actinobacteria	o__Corynebacteriales	f__Nocardiaceae	g__Nocardia
ASV26047	p__Proteobacteria	c__Gammaproteobacteria	o__Burkholderiales	f__B1-7BS	g__norank_f__B1-7BS
ASV26049	p__Actinobacteriota	c__MB-A2-108	o__norank_c__MB-A2-108	f__norank_o__norank_c__MB-A2-108	g__norank_f__norank_o__norank_c__MB-A2-108
ASV26050	p__Proteobacteria	c__Alphaproteobacteria	o__Rhizobiales	f__D05-2	g__norank_f__D05-2
ASV26052	p__Actinobacteriota	c__Thermoleophilia	o__Solirubrobacterales	f__Solirubrobacteraceae	g__Conexibacter
ASV26053	p__Gemmatimonadota	c__Longimicrobia	o__Longimicrobiales	f__Longimicrobiaceae	g__norank_f__Longimicrobiaceae
ASV26054	p__Armatimonadota	c__Armatimonadia	o__Armatimonadales	f__norank_o__Armatimonadales	g__norank_f__norank_o__Armatimonadales
ASV28219	p__Proteobacteria	c__Alphaproteobacteria	o__Rhizobiales	f__norank_o__Rhizobiales	g__norank_f__norank_o__Rhizobiales
ASV18306	p__Firmicutes	c__Bacilli	o__Bacillales	f__Bacillaceae	g__Bacillus
ASV14646	p__Actinobacteriota	c__MB-A2-108	o__norank_c__MB-A2-108	f__norank_o__norank_c__MB-A2-108	g__norank_f__norank_o__norank_c__MB-A2-108
ASV17595	p__Patescibacteria	c__Saccharimonadia	o__Saccharimonadales	f__LWQ8	g__norank_f__LWQ8
ASV24669	p__Actinobacteriota	c__Acidimicrobiia	o__unclassified_c__Acidimicrobiia	f__unclassified_c__Acidimicrobiia	g__unclassified_c__Acidimicrobiia
ASV29384	p__WPS-2	c__norank_p__WPS-2	o__norank_c__norank_p__WPS-2	f__norank_o__norank_c__norank_p__WPS-2	g__norank_f__norank_o__norank_c__norank_p__WPS-2
ASV16984	p__Myxococcota	c__Polyangia	o__Polyangiales	f__Phaselicystidaceae	g__Phaselicystis
ASV9697	p__Chloroflexi	c__Chloroflexia	o__Chloroflexales	f__Roseiflexaceae	g__norank_f__Roseiflexaceae
ASV31651	p__Patescibacteria	c__Saccharimonadia	o__Saccharimonadales	f__norank_o__Saccharimonadales	g__norank_f__norank_o__Saccharimonadales
ASV41104	p__Verrucomicrobiota	c__Chlamydiae	o__Chlamydiales	f__unclassified_o__Chlamydiales	g__unclassified_o__Chlamydiales
ASV41106	p__Proteobacteria	c__Gammaproteobacteria	o__Burkholderiales	f__Nitrosomonadaceae	g__mle1-7
ASV20776	p__Chloroflexi	c__Chloroflexia	o__Chloroflexales	f__Chloroflexaceae	g__FFCH7168
ASV9592	p__Bacteroidota	c__Bacteroidia	o__Cytophagales	f__Microscillaceae	g__unclassified_f__Microscillaceae
ASV37202	p__Firmicutes	c__Bacilli	o__Paenibacillales	f__Paenibacillaceae	g__Paenibacillus
ASV37208	p__Proteobacteria	c__Alphaproteobacteria	o__Sphingomonadales	f__Sphingomonadaceae	g__unclassified_f__Sphingomonadaceae
ASV37212	p__Patescibacteria	c__Saccharimonadia	o__Saccharimonadales	f__norank_o__Saccharimonadales	g__norank_f__norank_o__Saccharimonadales
ASV37213	p__Bacteroidota	c__Bacteroidia	o__Cytophagales	f__Cytophagaceae	g__Sporocytophaga
ASV37214	p__Patescibacteria	c__Berkelbacteria	o__norank_c__Berkelbacteria	f__norank_o__norank_c__Berkelbacteria	g__norank_f__norank_o__norank_c__Berkelbacteria
ASV37215	p__Patescibacteria	c__Saccharimonadia	o__Saccharimonadales	f__norank_o__Saccharimonadales	g__norank_f__norank_o__Saccharimonadales
ASV38073	p__Actinobacteriota	c__Actinobacteria	o__Euzebyales	f__Euzebyaceae	g__norank_f__Euzebyaceae
ASV38076	p__Chloroflexi	c__Chloroflexia	o__Chloroflexales	f__Roseiflexaceae	g__norank_f__Roseiflexaceae
ASV38077	p__Proteobacteria	c__Gammaproteobacteria	o__Pseudomonadales	f__Moraxellaceae	g__norank_f__Moraxellaceae
ASV38079	p__Chloroflexi	c__TK10	o__norank_c__TK10	f__norank_o__norank_c__TK10	g__norank_f__norank_o__norank_c__TK10
ASV38081	p__Chloroflexi	c__TK10	o__norank_c__TK10	f__norank_o__norank_c__TK10	g__norank_f__norank_o__norank_c__TK10
ASV12358	p__Chloroflexi	c__JG30-KF-CM66	o__norank_c__JG30-KF-CM66	f__norank_o__norank_c__JG30-KF-CM66	g__norank_f__norank_o__norank_c__JG30-KF-CM66
ASV12391	p__Dependentiae	c__Babeliae	o__Babeliales	f__UBA12409	g__norank_f__UBA12409
ASV12393	p__Patescibacteria	c__Gracilibacteria	o__norank_c__Gracilibacteria	f__norank_o__norank_c__Gracilibacteria	g__norank_f__norank_o__norank_c__Gracilibacteria
ASV12406	p__Patescibacteria	c__Saccharimonadia	o__Saccharimonadales	f__norank_o__Saccharimonadales	g__norank_f__norank_o__Saccharimonadales
ASV12418	p__Actinobacteriota	c__Actinobacteria	o__Propionibacteriales	f__Nocardioidaceae	g__unclassified_f__Nocardioidaceae
ASV17585	p__Chloroflexi	c__Chloroflexia	o__Chloroflexales	f__Chloroflexaceae	g__FFCH7168
ASV21320	p__Myxococcota	c__Polyangia	o__Nannocystales	f__Nannocystaceae	g__Nannocystis
ASV16443	p__Armatimonadota	c__norank_p__Armatimonadota	o__norank_c__norank_p__Armatimonadota	f__norank_o__norank_c__norank_p__Armatimonadota	g__norank_f__norank_o__norank_c__norank_p__Armatimonadota
ASV6686	p__Actinobacteriota	c__Acidimicrobiia	o__unclassified_c__Acidimicrobiia	f__unclassified_c__Acidimicrobiia	g__unclassified_c__Acidimicrobiia
ASV21381	p__Gemmatimonadota	c__Longimicrobia	o__Longimicrobiales	f__Longimicrobiaceae	g__norank_f__Longimicrobiaceae
ASV21382	p__Actinobacteriota	c__Actinobacteria	o__Streptosporangiales	f__Streptosporangiaceae	g__Nonomuraea
ASV21384	p__Bacteroidota	c__Kapabacteria	o__Kapabacteriales	f__norank_o__Kapabacteriales	g__norank_f__norank_o__Kapabacteriales
ASV21393	p__Cyanobacteria	c__Vampirivibrionia	o__Obscuribacterales	f__Obscuribacteraceae	g__norank_f__Obscuribacteraceae
ASV21396	p__Desulfobacterota	c__Desulfuromonadia	o__PB19	f__norank_o__PB19	g__norank_f__norank_o__PB19
ASV21400	p__Gemmatimonadota	c__Gemmatimonadetes	o__Gemmatimonadales	f__Gemmatimonadaceae	g__norank_f__Gemmatimonadaceae
ASV21404	p__Proteobacteria	c__Gammaproteobacteria	o__Legionellales	f__Legionellaceae	g__Legionella
ASV21406	p__Myxococcota	c__Polyangia	o__Polyangiales	f__BIrii41	g__norank_f__BIrii41
ASV21412	p__Bdellovibrionota	c__Bdellovibrionia	o__Bdellovibrionales	f__Bdellovibrionaceae	g__OM27_clade
ASV21422	p__Proteobacteria	c__Gammaproteobacteria	o__Diplorickettsiales	f__Diplorickettsiaceae	g__norank_f__Diplorickettsiaceae
ASV21430	p__Chloroflexi	c__Anaerolineae	o__Caldilineales	f__Caldilineaceae	g__norank_f__Caldilineaceae
ASV21433	p__Patescibacteria	c__Parcubacteria	o__Candidatus_Kaiserbacteria	f__norank_o__Candidatus_Kaiserbacteria	g__norank_f__norank_o__Candidatus_Kaiserbacteria
ASV21436	p__Proteobacteria	c__Alphaproteobacteria	o__norank_c__Alphaproteobacteria	f__norank_o__norank_c__Alphaproteobacteria	g__norank_f__norank_o__norank_c__Alphaproteobacteria
ASV21443	p__Gemmatimonadota	c__Gemmatimonadetes	o__Gemmatimonadales	f__Gemmatimonadaceae	g__unclassified_f__Gemmatimonadaceae
ASV21444	p__Myxococcota	c__Polyangia	o__Polyangiales	f__Polyangiaceae	g__Pajaroellobacter
ASV18317	p__Bdellovibrionota	c__Oligoflexia	o__Oligoflexales	f__norank_o__Oligoflexales	g__norank_f__norank_o__Oligoflexales
ASV18322	p__Planctomycetota	c__Phycisphaerae	o__Phycisphaerales	f__Phycisphaeraceae	g__norank_f__Phycisphaeraceae
ASV18334	p__Proteobacteria	c__Gammaproteobacteria	o__Diplorickettsiales	f__Diplorickettsiaceae	g__Aquicella
ASV18336	p__Chloroflexi	c__Anaerolineae	o__Anaerolineales	f__Anaerolineaceae	g__norank_f__Anaerolineaceae
ASV18341	p__Proteobacteria	c__Gammaproteobacteria	o__unclassified_c__Gammaproteobacteria	f__unclassified_c__Gammaproteobacteria	g__unclassified_c__Gammaproteobacteria
ASV18342	p__Verrucomicrobiota	c__Chlamydiae	o__Chlamydiales	f__Parachlamydiaceae	g__norank_f__Parachlamydiaceae
ASV25207	p__Bacteroidota	c__Bacteroidia	o__Cytophagales	f__Microscillaceae	g__Ohtaekwangia
ASV25222	p__Proteobacteria	c__Gammaproteobacteria	o__Xanthomonadales	f__Xanthomonadaceae	g__Luteimonas
ASV25223	p__Verrucomicrobiota	c__Chlamydiae	o__Chlamydiales	f__unclassified_o__Chlamydiales	g__unclassified_o__Chlamydiales
ASV25225	p__Chloroflexi	c__Anaerolineae	o__Anaerolineales	f__Anaerolineaceae	g__norank_f__Anaerolineaceae
ASV25229	p__Bdellovibrionota	c__Bdellovibrionia	o__Bdellovibrionales	f__Bdellovibrionaceae	g__Bdellovibrio
ASV25233	p__Proteobacteria	c__Gammaproteobacteria	o__Legionellales	f__Legionellaceae	g__Legionella
ASV25234	p__Gemmatimonadota	c__Gemmatimonadetes	o__Gemmatimonadales	f__Gemmatimonadaceae	g__Gemmatimonas
ASV25238	p__Firmicutes	c__Bacilli	o__Paenibacillales	f__Paenibacillaceae	g__Paenibacillus
ASV16132	p__Proteobacteria	c__Gammaproteobacteria	o__Burkholderiales	f__Burkholderiaceae	g__Lautropia
ASV16150	p__Proteobacteria	c__Alphaproteobacteria	o__Rickettsiales	f__Rickettsiaceae	g__unclassified_f__Rickettsiaceae
ASV16160	p__Patescibacteria	c__Saccharimonadia	o__Saccharimonadales	f__norank_o__Saccharimonadales	g__norank_f__norank_o__Saccharimonadales
ASV16161	p__Bdellovibrionota	c__Bdellovibrionia	o__Bdellovibrionales	f__Bdellovibrionaceae	g__Bdellovibrio
ASV34889	p__Patescibacteria	c__Dojkabacteria	o__norank_c__Dojkabacteria	f__norank_o__norank_c__Dojkabacteria	g__norank_f__norank_o__norank_c__Dojkabacteria
ASV23464	p__Desulfobacterota	c__Desulfuromonadia	o__Geobacterales	f__Geobacteraceae	g__Citrifermentans
ASV29137	p__Bacteroidota	c__Bacteroidia	o__Cytophagales	f__Microscillaceae	g__norank_f__Microscillaceae
ASV29146	p__Bdellovibrionota	c__Oligoflexia	o__Oligoflexales	f__norank_o__Oligoflexales	g__norank_f__norank_o__Oligoflexales
ASV29153	p__Armatimonadota	c__Armatimonadia	o__Armatimonadales	f__unclassified_o__Armatimonadales	g__unclassified_o__Armatimonadales
ASV29155	p__Proteobacteria	c__Alphaproteobacteria	o__Acetobacterales	f__Acetobacteraceae	g__Rubritepida
ASV12616	p__Firmicutes	c__Bacilli	o__Paenibacillales	f__Paenibacillaceae	g__Paenibacillus
ASV12643	p__Actinobacteriota	c__Thermoleophilia	o__Solirubrobacterales	f__Solirubrobacteraceae	g__unclassified_f__Solirubrobacteraceae
ASV12645	p__Patescibacteria	c__Microgenomatia	o__norank_c__Microgenomatia	f__norank_o__norank_c__Microgenomatia	g__norank_f__norank_o__norank_c__Microgenomatia
ASV12690	p__Planctomycetota	c__Planctomycetes	o__norank_c__Planctomycetes	f__norank_o__norank_c__Planctomycetes	g__norank_f__norank_o__norank_c__Planctomycetes
ASV12701	p__Proteobacteria	c__Gammaproteobacteria	o__unclassified_c__Gammaproteobacteria	f__unclassified_c__Gammaproteobacteria	g__unclassified_c__Gammaproteobacteria
ASV12702	p__Chloroflexi	c__JG30-KF-CM66	o__norank_c__JG30-KF-CM66	f__norank_o__norank_c__JG30-KF-CM66	g__norank_f__norank_o__norank_c__JG30-KF-CM66
ASV12712	p__Actinobacteriota	c__Actinobacteria	o__Streptosporangiales	f__Nocardiopsaceae	g__Nocardiopsis
ASV26096	p__Chloroflexi	c__Anaerolineae	o__SBR1031	f__A4b	g__norank_f__A4b
ASV26099	p__Gemmatimonadota	c__Gemmatimonadetes	o__Gemmatimonadales	f__Gemmatimonadaceae	g__norank_f__Gemmatimonadaceae
ASV26103	p__Firmicutes	c__Bacilli	o__Bacillales	f__Bacillaceae	g__Virgibacillus
ASV26104	p__Proteobacteria	c__Gammaproteobacteria	o__Burkholderiales	f__Rhodocyclaceae	g__unclassified_f__Rhodocyclaceae
ASV35470	p__Proteobacteria	c__Gammaproteobacteria	o__Diplorickettsiales	f__Diplorickettsiaceae	g__norank_f__Diplorickettsiaceae
ASV35472	p__Proteobacteria	c__Alphaproteobacteria	o__Rhizobiales	f__Rhizobiaceae	g__Ochrobactrum
ASV35478	p__Proteobacteria	c__Gammaproteobacteria	o__Pseudomonadales	f__Pseudomonadaceae	g__unclassified_f__Pseudomonadaceae
ASV35489	p__Myxococcota	c__Polyangia	o__Polyangiales	f__BIrii41	g__norank_f__BIrii41
ASV35490	p__Patescibacteria	c__Dojkabacteria	o__norank_c__Dojkabacteria	f__norank_o__norank_c__Dojkabacteria	g__norank_f__norank_o__norank_c__Dojkabacteria
ASV35491	p__Chloroflexi	c__Anaerolineae	o__Caldilineales	f__Caldilineaceae	g__norank_f__Caldilineaceae
ASV22254	p__Myxococcota	c__Polyangia	o__Haliangiales	f__Haliangiaceae	g__Haliangium
ASV22257	p__Planctomycetota	c__Planctomycetes	o__Gemmatales	f__Gemmataceae	g__norank_f__Gemmataceae
ASV22262	p__Chloroflexi	c__Anaerolineae	o__Ardenticatenales	f__Ardenticatenaceae	g__norank_f__Ardenticatenaceae
ASV22270	p__Patescibacteria	c__Saccharimonadia	o__Saccharimonadales	f__LWQ8	g__norank_f__LWQ8
ASV22287	p__Abditibacteriota	c__Abditibacteria	o__Abditibacteriales	f__Abditibacteriaceae	g__Abditibacterium
ASV22293	p__Chloroflexi	c__Chloroflexia	o__Chloroflexales	f__Roseiflexaceae	g__norank_f__Roseiflexaceae
ASV22297	p__Myxococcota	c__Polyangia	o__Polyangiales	f__Polyangiaceae	g__Pajaroellobacter
ASV22298	p__Gemmatimonadota	c__Longimicrobia	o__Longimicrobiales	f__Longimicrobiaceae	g__norank_f__Longimicrobiaceae
ASV33114	p__Bacteroidota	c__Bacteroidia	o__Cytophagales	f__Microscillaceae	g__Ohtaekwangia
ASV33121	p__Verrucomicrobiota	c__Verrucomicrobiae	o__Chthoniobacterales	f__Chthoniobacteraceae	g__Chthoniobacter
ASV33125	p__Actinobacteriota	c__Actinobacteria	o__Pseudonocardiales	f__Pseudonocardiaceae	g__Actinomycetospora
ASV33127	p__Acidobacteriota	c__Vicinamibacteria	o__Vicinamibacterales	f__Vicinamibacteraceae	g__norank_f__Vicinamibacteraceae
ASV33128	p__Actinobacteriota	c__Acidimicrobiia	o__unclassified_c__Acidimicrobiia	f__unclassified_c__Acidimicrobiia	g__unclassified_c__Acidimicrobiia
ASV38471	p__Actinobacteriota	c__Actinobacteria	o__Euzebyales	f__Euzebyaceae	g__norank_f__Euzebyaceae
ASV38477	p__Proteobacteria	c__Alphaproteobacteria	o__norank_c__Alphaproteobacteria	f__norank_o__norank_c__Alphaproteobacteria	g__norank_f__norank_o__norank_c__Alphaproteobacteria
ASV38478	p__Gemmatimonadota	c__Gemmatimonadetes	o__Gemmatimonadales	f__Gemmatimonadaceae	g__norank_f__Gemmatimonadaceae
ASV38480	p__Actinobacteriota	c__Actinobacteria	o__Micrococcales	f__Cellulomonadaceae	g__Pseudactinotalea
ASV38483	p__Myxococcota	c__Polyangia	o__Haliangiales	f__Haliangiaceae	g__Haliangium
ASV38484	p__Acidobacteriota	c__Vicinamibacteria	o__Vicinamibacterales	f__norank_o__Vicinamibacterales	g__norank_f__norank_o__Vicinamibacterales
ASV38486	p__Patescibacteria	c__Parcubacteria	o__Candidatus_Kaiserbacteria	f__norank_o__Candidatus_Kaiserbacteria	g__norank_f__norank_o__Candidatus_Kaiserbacteria
ASV38492	p__Gemmatimonadota	c__S0134_terrestrial_group	o__norank_c__S0134_terrestrial_group	f__norank_o__norank_c__S0134_terrestrial_group	g__norank_f__norank_o__norank_c__S0134_terrestrial_group
ASV9707	p__Myxococcota	c__Polyangia	o__Polyangiales	f__Sandaracinaceae	g__norank_f__Sandaracinaceae
ASV38493	p__Chloroflexi	c__Chloroflexia	o__Chloroflexales	f__Roseiflexaceae	g__norank_f__Roseiflexaceae
ASV38495	p__Verrucomicrobiota	c__Verrucomicrobiae	o__Pedosphaerales	f__Pedosphaeraceae	g__norank_f__Pedosphaeraceae
ASV38496	p__Firmicutes	c__Bacilli	o__Paenibacillales	f__Paenibacillaceae	g__Paenibacillus
ASV38500	p__Chloroflexi	c__Anaerolineae	o__SBR1031	f__norank_o__SBR1031	g__norank_f__norank_o__SBR1031
ASV38501	p__Proteobacteria	c__Alphaproteobacteria	o__Rhodobacterales	f__Rhodobacteraceae	g__unclassified_f__Rhodobacteraceae
ASV38509	p__Firmicutes	c__Clostridia	o__norank_c__Clostridia	f__Hungateiclostridiaceae	g__unclassified_f__Hungateiclostridiaceae
ASV38510	p__Firmicutes	c__Clostridia	o__Peptostreptococcales-Tissierellales	f__norank_o__Peptostreptococcales-Tissierellales	g__Alkaliphilus
ASV38511	p__Chloroflexi	c__Anaerolineae	o__Ardenticatenales	f__Ardenticatenaceae	g__norank_f__Ardenticatenaceae
ASV38513	p__Gemmatimonadota	c__BD2-11_terrestrial_group	o__norank_c__BD2-11_terrestrial_group	f__norank_o__norank_c__BD2-11_terrestrial_group	g__norank_f__norank_o__norank_c__BD2-11_terrestrial_group
ASV38514	p__Deinococcota	c__Deinococci	o__Deinococcales	f__Deinococcaceae	g__unclassified_f__Deinococcaceae
ASV38517	p__Verrucomicrobiota	c__Chlamydiae	o__Chlamydiales	f__Simkaniaceae	g__norank_f__Simkaniaceae
ASV38519	p__Patescibacteria	c__Berkelbacteria	o__norank_c__Berkelbacteria	f__norank_o__norank_c__Berkelbacteria	g__norank_f__norank_o__norank_c__Berkelbacteria
ASV38520	p__Proteobacteria	c__Gammaproteobacteria	o__Oceanospirillales	f__Hahellaceae	g__Hahella
ASV38528	p__Patescibacteria	c__Saccharimonadia	o__Saccharimonadales	f__norank_o__Saccharimonadales	g__norank_f__norank_o__Saccharimonadales
ASV38529	p__Proteobacteria	c__Gammaproteobacteria	o__Granulosicoccales	f__norank_o__Granulosicoccales	g__norank_f__norank_o__Granulosicoccales
ASV38530	p__Patescibacteria	c__Saccharimonadia	o__Saccharimonadales	f__norank_o__Saccharimonadales	g__norank_f__norank_o__Saccharimonadales
ASV31709	p__Patescibacteria	c__Microgenomatia	o__Candidatus_Pacebacteria	f__norank_o__Candidatus_Pacebacteria	g__norank_f__norank_o__Candidatus_Pacebacteria
ASV31728	p__Myxococcota	c__Polyangia	o__VHS-B3-70	f__norank_o__VHS-B3-70	g__norank_f__norank_o__VHS-B3-70
ASV31730	p__Actinobacteriota	c__Actinobacteria	o__Streptomycetales	f__Streptomycetaceae	g__Streptomyces
ASV31731	p__unclassified_k__norank_d__Bacteria	c__unclassified_k__norank_d__Bacteria	o__unclassified_k__norank_d__Bacteria	f__unclassified_k__norank_d__Bacteria	g__unclassified_k__norank_d__Bacteria
ASV31735	p__Planctomycetota	c__Phycisphaerae	o__Phycisphaerales	f__Phycisphaeraceae	g__norank_f__Phycisphaeraceae
ASV31736	p__Cyanobacteria	c__Cyanobacteriia	o__Cyanobacteriales	f__Coleofasciculaceae	g__Microcoleus_Es-Yyy1400
ASV31737	p__Bacteroidota	c__Bacteroidia	o__Chitinophagales	f__Chitinophagaceae	g__Sediminibacterium
ASV31743	p__Patescibacteria	c__Microgenomatia	o__Candidatus_Pacebacteria	f__norank_o__Candidatus_Pacebacteria	g__norank_f__norank_o__Candidatus_Pacebacteria
ASV31744	p__Patescibacteria	c__Microgenomatia	o__Candidatus_Pacebacteria	f__norank_o__Candidatus_Pacebacteria	g__norank_f__norank_o__Candidatus_Pacebacteria
ASV17628	p__Patescibacteria	c__Saccharimonadia	o__Saccharimonadales	f__LWQ8	g__norank_f__LWQ8
ASV35589	p__Myxococcota	c__Polyangia	o__Haliangiales	f__Haliangiaceae	g__Haliangium
ASV35598	p__Verrucomicrobiota	c__Verrucomicrobiae	o__Opitutales	f__Opitutaceae	g__norank_f__Opitutaceae
ASV34849	p__Cyanobacteria	c__Cyanobacteriia	o__Chloroplast	f__norank_o__Chloroplast	g__norank_f__norank_o__Chloroplast
ASV35612	p__Verrucomicrobiota	c__Chlamydiae	o__Chlamydiales	f__Parachlamydiaceae	g__Neochlamydia
ASV35614	p__Proteobacteria	c__Gammaproteobacteria	o__unclassified_c__Gammaproteobacteria	f__unclassified_c__Gammaproteobacteria	g__unclassified_c__Gammaproteobacteria
ASV35616	p__Actinobacteriota	c__MB-A2-108	o__norank_c__MB-A2-108	f__norank_o__norank_c__MB-A2-108	g__norank_f__norank_o__norank_c__MB-A2-108
ASV35618	p__Proteobacteria	c__Gammaproteobacteria	o__Xanthomonadales	f__Rhodanobacteraceae	g__unclassified_f__Rhodanobacteraceae
ASV35619	p__Bacteroidota	c__Bacteroidia	o__Chitinophagales	f__Chitinophagaceae	g__norank_f__Chitinophagaceae
ASV17466	p__Patescibacteria	c__Dojkabacteria	o__norank_c__Dojkabacteria	f__norank_o__norank_c__Dojkabacteria	g__norank_f__norank_o__norank_c__Dojkabacteria
ASV17472	p__Myxococcota	c__Polyangia	o__Haliangiales	f__Haliangiaceae	g__Haliangium
ASV17494	p__Armatimonadota	c__norank_p__Armatimonadota	o__norank_c__norank_p__Armatimonadota	f__norank_o__norank_c__norank_p__Armatimonadota	g__norank_f__norank_o__norank_c__norank_p__Armatimonadota
ASV17519	p__Cyanobacteria	c__Cyanobacteriia	o__Oxyphotobacteria_Incertae_Sedis	f__unclassified_o__Oxyphotobacteria_Incertae_Sedis	g__unclassified_o__Oxyphotobacteria_Incertae_Sedis
ASV17541	p__Myxococcota	c__Polyangia	o__Blfdi19	f__norank_o__Blfdi19	g__norank_f__norank_o__Blfdi19
ASV17549	p__Gemmatimonadota	c__Longimicrobia	o__Longimicrobiales	f__Longimicrobiaceae	g__Longimicrobium
ASV17554	p__Bdellovibrionota	c__Oligoflexia	o__Oligoflexales	f__norank_o__Oligoflexales	g__norank_f__norank_o__Oligoflexales
ASV17569	p__Patescibacteria	c__Saccharimonadia	o__Saccharimonadales	f__norank_o__Saccharimonadales	g__norank_f__norank_o__Saccharimonadales
ASV17592	p__Verrucomicrobiota	c__Chlamydiae	o__Chlamydiales	f__Parachlamydiaceae	g__unclassified_f__Parachlamydiaceae
ASV17604	p__Patescibacteria	c__Parcubacteria	o__Candidatus_Kaiserbacteria	f__norank_o__Candidatus_Kaiserbacteria	g__norank_f__norank_o__Candidatus_Kaiserbacteria
ASV17621	p__Gemmatimonadota	c__BD2-11_terrestrial_group	o__norank_c__BD2-11_terrestrial_group	f__norank_o__norank_c__BD2-11_terrestrial_group	g__norank_f__norank_o__norank_c__BD2-11_terrestrial_group
ASV17627	p__Bdellovibrionota	c__Oligoflexia	o__Oligoflexales	f__norank_o__Oligoflexales	g__norank_f__norank_o__Oligoflexales
ASV17629	p__Proteobacteria	c__Gammaproteobacteria	o__Burkholderiales	f__Neisseriaceae	g__norank_f__Neisseriaceae
ASV17630	p__Proteobacteria	c__Gammaproteobacteria	o__unclassified_c__Gammaproteobacteria	f__unclassified_c__Gammaproteobacteria	g__unclassified_c__Gammaproteobacteria
ASV17631	p__Proteobacteria	c__Gammaproteobacteria	o__unclassified_c__Gammaproteobacteria	f__unclassified_c__Gammaproteobacteria	g__unclassified_c__Gammaproteobacteria
ASV17633	p__Proteobacteria	c__Gammaproteobacteria	o__Diplorickettsiales	f__Diplorickettsiaceae	g__norank_f__Diplorickettsiaceae
ASV17635	p__Patescibacteria	c__Berkelbacteria	o__norank_c__Berkelbacteria	f__norank_o__norank_c__Berkelbacteria	g__norank_f__norank_o__norank_c__Berkelbacteria
ASV17640	p__Bacteroidota	c__Bacteroidia	o__Chitinophagales	f__Chitinophagaceae	g__Edaphobaculum
ASV17645	p__Patescibacteria	c__Berkelbacteria	o__norank_c__Berkelbacteria	f__norank_o__norank_c__Berkelbacteria	g__norank_f__norank_o__norank_c__Berkelbacteria
ASV17649	p__Proteobacteria	c__Alphaproteobacteria	o__Dongiales	f__Dongiaceae	g__Dongia
ASV17653	p__Patescibacteria	c__Saccharimonadia	o__Saccharimonadales	f__LWQ8	g__norank_f__LWQ8
ASV17656	p__Nitrospirota	c__Nitrospiria	o__Nitrospirales	f__Nitrospiraceae	g__Nitrospira
ASV17657	p__Bacteroidota	c__Bacteroidia	o__Chitinophagales	f__Chitinophagaceae	g__Edaphobaculum
ASV17658	p__Chloroflexi	c__Anaerolineae	o__Caldilineales	f__Caldilineaceae	g__norank_f__Caldilineaceae
ASV17661	p__Planctomycetota	c__Phycisphaerae	o__Phycisphaerales	f__Phycisphaeraceae	g__norank_f__Phycisphaeraceae
ASV17662	p__Chloroflexi	c__Chloroflexia	o__Chloroflexales	f__Roseiflexaceae	g__norank_f__Roseiflexaceae
ASV38329	p__Gemmatimonadota	c__S0134_terrestrial_group	o__norank_c__S0134_terrestrial_group	f__norank_o__norank_c__S0134_terrestrial_group	g__norank_f__norank_o__norank_c__S0134_terrestrial_group
ASV38336	p__Bacteroidota	c__Bacteroidia	o__Chitinophagales	f__Chitinophagaceae	g__Niastella
ASV38338	p__Proteobacteria	c__Gammaproteobacteria	o__Burkholderiales	f__Rhodocyclaceae	g__unclassified_f__Rhodocyclaceae
ASV38345	p__Proteobacteria	c__Alphaproteobacteria	o__Rickettsiales	f__Mitochondria	g__norank_f__Mitochondria
ASV38346	p__Bdellovibrionota	c__Oligoflexia	o__Oligoflexales	f__norank_o__Oligoflexales	g__norank_f__norank_o__Oligoflexales
ASV38347	p__Proteobacteria	c__Gammaproteobacteria	o__Diplorickettsiales	f__Diplorickettsiaceae	g__Aquicella
ASV38349	p__Proteobacteria	c__Gammaproteobacteria	o__Diplorickettsiales	f__Diplorickettsiaceae	g__norank_f__Diplorickettsiaceae
ASV38350	p__Chloroflexi	c__Chloroflexia	o__Chloroflexales	f__Herpetosiphonaceae	g__Herpetosiphon
ASV38355	p__Proteobacteria	c__Gammaproteobacteria	o__Acidiferrobacterales	f__Acidiferrobacteraceae	g__Sulfurifustis
ASV38360	p__Bacteroidota	c__Bacteroidia	o__Cytophagales	f__Cytophagaceae	g__Sporocytophaga
ASV38362	p__Proteobacteria	c__Alphaproteobacteria	o__norank_c__Alphaproteobacteria	f__norank_o__norank_c__Alphaproteobacteria	g__norank_f__norank_o__norank_c__Alphaproteobacteria
ASV34836	p__Proteobacteria	c__Gammaproteobacteria	o__Burkholderiales	f__Oxalobacteraceae	g__Massilia
ASV34852	p__Bacteroidota	c__Kapabacteria	o__Kapabacteriales	f__norank_o__Kapabacteriales	g__norank_f__norank_o__Kapabacteriales
ASV34853	p__Chloroflexi	c__Anaerolineae	o__SBR1031	f__A4b	g__norank_f__A4b
ASV34855	p__Chloroflexi	c__Chloroflexia	o__Chloroflexales	f__Roseiflexaceae	g__norank_f__Roseiflexaceae
ASV34862	p__Chloroflexi	c__Anaerolineae	o__SBR1031	f__norank_o__SBR1031	g__norank_f__norank_o__SBR1031
ASV34866	p__Patescibacteria	c__Parcubacteria	o__Candidatus_Kaiserbacteria	f__norank_o__Candidatus_Kaiserbacteria	g__norank_f__norank_o__Candidatus_Kaiserbacteria
ASV34868	p__Chloroflexi	c__Dehalococcoidia	o__SAR202_clade	f__norank_o__SAR202_clade	g__norank_f__norank_o__SAR202_clade
ASV34875	p__Proteobacteria	c__Alphaproteobacteria	o__Tistrellales	f__Geminicoccaceae	g__Candidatus_Alysiosphaera
ASV34884	p__Proteobacteria	c__Gammaproteobacteria	o__unclassified_c__Gammaproteobacteria	f__unclassified_c__Gammaproteobacteria	g__unclassified_c__Gammaproteobacteria
ASV34885	p__Bacteroidota	c__Bacteroidia	o__Flavobacteriales	f__Crocinitomicaceae	g__Crocinitomix
ASV34886	p__Proteobacteria	c__Gammaproteobacteria	o__Legionellales	f__Legionellaceae	g__Legionella
ASV34891	p__Patescibacteria	c__Saccharimonadia	o__Saccharimonadales	f__Saccharimonadaceae	g__GTL1
ASV34892	p__Firmicutes	c__Bacilli	o__Paenibacillales	f__Paenibacillaceae	g__Paenibacillus
ASV34895	p__Bacteroidota	c__Bacteroidia	o__Cytophagales	f__Hymenobacteraceae	g__Adhaeribacter
